# Supplementary material for: Structure and Function of Rhizosphere Soil and Root Endophytic Microbial Communities Associated With Root Rot of Panax notoginseng
Source: Front Plant Sci. 2022 Jan 5;12:752683. doi: 10.3389/fpls.2021.752683 (PMC8766989; doi:10.3389/fpls.2021.752683)
Supplement: Supplementary Table 1 — Sample and data information. [file Table_1.XLSX]

## Sheet:  Sample and data information
Supplementary Table 1. Sample and data information.
Sample type	Plant status	Sampling location	Latitude and longitude	Altitude	Biological replicate	Group	Raw Reads	Clean Reads	Q30(%)
Rhizosphere soil	Healthy	Lijiang, China	26°49'59′′ N, 100°3'24'' E	2,640 m	sample1	LJ	112836569	108415486	95.06
Rhizosphere soil	Healthy	Lijiang, China	26°49'59′′ N, 100°3'24'' E	2,640 m	sample2	LJ	35000000	33704155	94.39
Rhizosphere soil	Healthy	Lijiang, China	26°49'59′′ N, 100°3'24'' E	2,640 m	sample3	LJ	43173471	41593111	95.11
Rhizosphere soil	Healthy	Qiubei, China	24°2'49′′ N，103°58'40'' E	2,020 m	sample1	QB	40645634	38988770	95.59
Rhizosphere soil	Healthy	Qiubei, China	24°2'49′′ N，103°58'40'' E	2,020 m	sample2	QB	42579768	40914879	95.11
Rhizosphere soil	Healthy	Qiubei, China	24°2'49′′ N，103°58'40'' E	2,020 m	sample3	QB	42889047	41029692	94.69
Rhizosphere soil	Disease	Lijiang, China	26°49'59′′ N, 100°3'24'' E	2,640 m	sample1	LJ	44954431	42809395	93
Rhizosphere soil	Disease	Lijiang, China	26°49'59′′ N, 100°3'24'' E	2,640 m	sample2	LJ	44077750	42490138	95.19
Rhizosphere soil	Disease	Lijiang, China	26°49'59′′ N, 100°3'24'' E	2,640 m	sample3	LJ	43499341	41712666	95.41
Rhizosphere soil	Disease	Qiubei, China	24°2'49′′ N，103°58'40'' E	2,020 m	sample1	QB	43202237	41418832	94.84
Rhizosphere soil	Disease	Qiubei, China	24°2'49′′ N，103°58'40'' E	2,020 m	sample2	QB	42424261	40871343	94.94
Rhizosphere soil	Disease	Qiubei, China	24°2'49′′ N，103°58'40'' E	2,020 m	sample3	QB	43747329	42038264	95.03
Root endophyte	Healthy	Lijiang, China	26°49'59′′ N, 100°3'24'' E	2,640 m	sample1	LJ	42857174	5541600	94.24
Root endophyte	Healthy	Lijiang, China	26°49'59′′ N, 100°3'24'' E	2,640 m	sample2	LJ	92886788	13493718	93.34
Root endophyte	Healthy	Lijiang, China	26°49'59′′ N, 100°3'24'' E	2,640 m	sample3	LJ	95497933	21708915	94.09
Root endophyte	Healthy	Qiubei, China	24°2'49′′ N，103°58'40'' E	2,020 m	sample1	QB	94909606	28731343	93.99
Root endophyte	Healthy	Qiubei, China	24°2'49′′ N，103°58'40'' E	2,020 m	sample2	QB	89947869	45389375	93.86
Root endophyte	Healthy	Qiubei, China	24°2'49′′ N，103°58'40'' E	2,020 m	sample3	QB	101032703	30612335	93.98
Root endophyte	Disease	Lijiang, China	26°49'59′′ N, 100°3'24'' E	2,640 m	sample1	LJ	85825142	36181417	94.84
Root endophyte	Disease	Lijiang, China	26°49'59′′ N, 100°3'24'' E	2,640 m	sample2	LJ	106910427	82840955	95.12
Root endophyte	Disease	Lijiang, China	26°49'59′′ N, 100°3'24'' E	2,640 m	sample3	LJ	85000000	13869441	93.73
Root endophyte	Disease	Qiubei, China	24°2'49′′ N，103°58'40'' E	2,020 m	sample1	QB	111069483	57866858	93.59
Root endophyte	Disease	Qiubei, China	24°2'49′′ N，103°58'40'' E	2,020 m	sample2	QB	101241102	76114300	94.54
Root endophyte	Disease	Qiubei, China	24°2'49′′ N，103°58'40'' E	2,020 m	sample3	QB	106056422	93787159	93.81
Average							7.0511e+07	4.42552e+07	94.4787
