# Supplementary material for: Structure and Function of Rhizosphere Soil and Root Endophytic Microbial Communities Associated With Root Rot of Panax notoginseng
Source: Front Plant Sci. 2022 Jan 5;12:752683. doi: 10.3389/fpls.2021.752683 (PMC8766989; doi:10.3389/fpls.2021.752683)
Supplement: Supplementary Table 2 — Eukaryote information for each sample. [file Table_2.XLSX]

## Sheet: Sheet1
Supplementary Table 2. Eukaryote information for each sample.
Number	Name	Taxid	Observed_markers	Read_counts	Percent_observed_markers	Total_marker_coverage	Percent_identity
LJ healthly soil-1	Mortierella elongata AG-77	1314771	2	4	0.0106	0.1164	0.9832
LJ healthly soil-2	Mortierella elongata AG-77	1314771	4	5	0.0212	0.0897	0.9865
LJ healthly soil-3	Mortierella elongata AG-77	1314771	3	6	0.0159	0.0603	0.9921
LJ diseased soil-3	Mortierella verticillata NRRL 6337	1069443	2	4	0.0099	0.1747	0.978
QB healthly soil-1	Mortierella elongata AG-77	1314771	6	7	0.0317	0.0376	0.9936
QB healthly soil-2	Fusarium oxysporum f. sp. lycopersici	426428	4	4	0.0206	0.0378	0.9983
QB healthly soil-2	Mortierella elongata AG-77	1314771	9	13	0.0476	0.0638	0.9922
QB healthly soil-3	Chaetomium cochliodes	904709	107	382	0.6485	0.2128	0.9948
QB healthly soil-3	Cryptococcus sp. JCM 24511	1639000	4	5	0.0231	0.0944	0.9973
QB healthly soil-3	Mortierella elongata AG-77	1314771	7	10	0.037	0.0522	0.9868
QB healthly soil-3	Neurospora sublineolata FGSC 5508	1266767	3	5	0.0165	0.0884	0.994
QB healthly soil-3	Trichoderma gamsii	398673	10	19	0.0488	0.1262	0.997
QB healthly soil-3	Trichoderma hamatum GD12	1247688	115	417	0.5529	0.2047	0.9915
QB diseased soil-1	Chaetomium cochliodes	904709	2	4	0.0121	0.1323	0.9916
QB diseased soil-1	Mortierella elongata AG-77	1314771	20	32	0.1058	0.077	0.9887
QB diseased soil-1	Purpureocillium lilacinum	33203	4	7	0.0194	0.0527	0.9909
QB diseased soil-2	Cryptococcus sp. JCM	1639000	4	4	0.0231	0.055	0.9966
QB diseased soil-2	Mortierella elongata AG-77	1314771	12	22	0.0635	0.0737	0.9946
QB diseased soil-2	Saitozyma podzolica	1890683	2	17	0.0127	0.1289	0.9871
QB diseased soil-3	Chaetomium cochliodes	904709	9	15	0.0545	0.068	0.9949
QB diseased soil-3	Ilyonectria mors-panacis	1079131	4	8	0.0206	0.0892	1
QB diseased soil-3	Lecanicillium psalliotae	73499	23	50	0.1139	0.0987	0.9954
QB diseased soil-3	Mortierella elongata AG-77	1314771	2	4	0.0106	0.0947	0.9982
QB diseased soil-3	Trichoderma hamatum GD12	1247866	89	268	0.4279	0.1677	0.9917
LJ healthly root-1	Ilyonectria mors-panacis	1079131	4	7	0.0206	0.1737	1
LJ healthly root-2	Acrobeloides nanus	2970746	52	98	0.4031	0.1429	0.9853
LJ healthly root-2	Folsomia candida	158441	10	14	0.0613	0.0796	0.9974
LJ healthly root-2	Glomeraceae	36571	8	13	0.186	0.1024	0.9995
LJ healthly root-2	Ilyonectria mors-panacis	1079131	4	7	0.0206	0.1433	0.9914
LJ healthly root-2	Meloidogyne hapla	6305	7	8	0.0707	0.0581	0.9992
LJ healthly root-2	Rhizophagus irregularis DAOM 181602=DAOM 197198	747089	9	12	0.0738	0.0616	0.9983
LJ healthly root-3	Acrobeloides nanus	2970746	12	19	0.0108	0.1182	0.9866
LJ healthly root-3	Ilyonectria destructans	64609	23	38	0.1122	0.0833	0.9795
LJ healthly root-3	Ilyonectria mors-panacis	1079131	19	33	0.0979	0.0683	0.9876
LJ healthly root-3	Pseudopyrenochaeta lycopersici	285811	2	4	0.0096	0.0874	0.9864
LJ diseased root-1	Acrobeloides nanus	290746	30	43	0.2326	0.1008	0.9845
LJ diseased root-1	Folsomia candida	158441	47	70	0.2883	0.0924	0.9725
LJ diseased root-1	Ilyonectria destructans	64609	13	21	0.0634	0.1062	0.985
LJ diseased root-1	Ilyonectria mors-panacis	1079131	50	109	0.2577	0.105	0.9989
LJ diseased root-1	Paraphoma sp. B47-9	1804209	2	4	0.0101	0.0635	0.9687
LJ diseased root-1	Pseudopyrenochaeta lycopersici	285811	37	78	0.177	0.0986	0.9927
LJ diseased root-2	Acrobeloides nanus	290746	9	11	0.0698	0.0863	0.9836
LJ diseased root-2	Ilyonectria mors-panacis	1079131	188	4598	0.9691	0.6738	0.9988
LJ diseased root-2	Pseudopyrenochaeta lycopersici	285811	4	5	0.0191	0.0975	1
LJ diseased root-3	Acrobeloides nanus	290746	62	108	0.4806	0.1403	0.9852
LJ diseased root-3	Glomeraceae	36751	3	4	0.0698	0.0644	0.9983
LJ diseased root-3	Ilyonectria mors-panacis	1079131	185	4135	0.9536	0.6721	0.9993
LJ diseased root-3	Meloidogyne hapla	6305	16	26	0.1616	0.1001	0.9951
LJ diseased root-3	Pseudopyrenochaeta lycopersici	285811	10	19	0.0478	0.0746	0.9988
QB healthly root-1	Acaulopage tetraceros	1172177	13	22	0.1074	0.0742	0.9997
QB healthly root-1	Acrobeloides nanus	290746	4	4	0.031	0.0943	0.9833
QB healthly root-1	Arthrobotrys oligospora ATCC 24927	756982	7	12	0.035	0.0939	0.9978
QB healthly root-1	Fusarium oxysporum f. sp. lycopersici 4287	426428	15	20	0.0773	0.0779	1
QB healthly root-1	Ilyonectria mors-panacis	1079131	53	115	0.2732	0.1099	0.9996
QB healthly root-1	Meloidogyne hapla	6305	5	5	0.0505	0.0504	1
QB healthly root-1	Salpingoeca punica	1924735	6	10	0.0577	0.0774	0.9814
QB healthly root-1	Trichoderma hamatum GD12	1247866	7	12	0.0337	0.0667	0.9961
QB healthly root-2	Acaulopage tetraceros	1172177	88	455	0.7273	0.2243	0.9978
QB healthly root-2	Acrobeloides nanus	290746	6	7	0.0465	0.0921	0.9825
QB healthly root-2	Arthrobotrys oligospora ATCC 24927	756982	78	193	0.39	0.138	0.9979
QB healthly root-2	Basipetospora chlamydospora	89487	2	4	0.0104	0.1456	0.9782
QB healthly root-2	Dactylellina haptotyla CBS 200.50	1284197	23	43	0.1223	0.0803	0.9757
QB healthly root-2	Fusarium solani	169388	5	17	0.0285	0.0928	0.9773
QB healthly root-2	Ilyonectria mors-panacis	1079131	60	138	0.3093	0.1159	0.9996
QB healthly root-2	Mortierella elongata AG-77	1314771	6	6	0.0317	0.0486	0.9966
QB healthly root-2	Pythium irregulare DAOM BR486	1223557	8	29	0.0784	0.2057	0.9705
QB healthly root-2	Rhizophagus irregularis DAOM 181602=DAOM 197198	747089	6	7	0.0492	0.0456	1
QB healthly root-2	Salpingoeca punica	1924735	4	5	0.0385	0.0634	0.9816
QB healthly root-2	Trichoderma hamatum GD12	1247866	3	5	0.0144	0.175	1
QB healthly root-3	Acrobeloides nanus	290746	20	41	0.155	0.1396	0.9835
QB healthly root-3	Chaetomium cochliodes	904709	27	43	0.1636	0.0885	0.9946
QB healthly root-3	Dactylonectria macrodidyma	307937	7	12	0.0338	0.0815	0.9983
QB healthly root-3	Ilyonectria mors-panacis	1079131	27	47	0.1392	0.1028	0.9996
QB healthly root-3	Trichoderma hamatum GD12	1247866	9	15	0.0433	0.0672	0.9963
QB diseased root-1	Fusarium solani	169388	2	5	0.0103	0.0688	0.9781
QB diseased root-1	Ilyonectria mors-panacis	1079131	130	531	0.6701	0.2291	0.9996
QB diseased root-2	Acaulopage tetraceros	1172177	43	111	0.3554	0.1104	0.9962
QB diseased root-2	Acrobeloides nanus	290746	10	11	0.0775	0.0855	0.9851
QB diseased root-2	Arthrobotrys oligospora ATCC 24927	756982	181	1687	0.905	0.4498	0.9971
QB diseased root-2	Cryptococcus sp. JCM 24511	1639000	3	4	0.0173	0.1093	0.9815
QB diseased root-2	Dactylellina haptotyla CBS 200.50	1284197	27	53	0.1436	0.088	0.972
QB diseased root-2	Fusarium solani	169388	12	43	0.0619	0.0933	0.9699
QB diseased root-2	Fusarium solani species complex	232080	5	9	0.0146	0.0671	0.9754
QB diseased root-2	Ilyonectria mors-panacis	1079131	152	899	0.7835	0.3155	0.9997
QB diseased root-2	Mortierella elongata AG-77	1314771	5	8	0.0265	0.047	0.9974
QB diseased root-2	Pristionchus pacificus	54126	13	42	0.1102	0.0907	0.9895
QB diseased root-2	Pseudopyrenochaeta lycopersici	285811	13	23	0.0622	0.0721	0.9936
QB diseased root-2	Salpingoeca punica	1924735	2	4	0.0192	0.0713	0.9812
QB diseased root-2	Solicoccozyma phenolica	104411	2	4	0.0114	0.0394	0.9762
QB diseased root-2	Trichoderma hamatum GD12	1247866	7	9	0.0337	0.0865	0.993
QB diseased root-3	Acrobeloides nanus	290746	80	215	0.6202	0.2034	0.9831
QB diseased root-3	Basipetospora chlamydospora	89487	3	4	0.0156	0.0905	0.975
QB diseased root-3	Chaetomium cochliodes	904709	19	38	0.1152	0.0906	0.9977
QB diseased root-3	Chaetomium globosum CBS 148.51	306901	7	14	0.0393	0.0694	0.999
QB diseased root-3	Clonostachys rosea	29856	5	7	0.0244	0.0624	0.999
QB diseased root-3	Ilyonectria mors-panacis	1079131	139	592	0.7165	0.2479	0.9992
QB diseased root-3	Pestalotiopsis sp. JCM 9685	1633207	5	7	0.0244	0.0617	0.9862
QB diseased root-3	Pyrenochaeta sp. DS3sAY3a	765867	3	4	0.0144	0.0619	1
QB diseased root-3	Trichoderma hamatum GD12	1247866	92	241	0.4423	0.1434	0.9903
