# Supplementary material for: Structure and Function of Rhizosphere Soil and Root Endophytic Microbial Communities Associated With Root Rot of Panax notoginseng
Source: Front Plant Sci. 2022 Jan 5;12:752683. doi: 10.3389/fpls.2021.752683 (PMC8766989; doi:10.3389/fpls.2021.752683)
Supplement: Supplementary Table 3 — Function annotation information. [file Table_3.XLSX]

## Sheet: Assembly results 
Evaluation of assembly results of contigs.
Group	Healthy rhizosphere soil	Diseased rhizosphere soil	Healthy root endophyte	Diseased root endophyte	Average
contigs (>= 0 bp)	7664437	1400940	3557824	1583263	3551616
contigs (>= 1000 bp)	559438	178242	471252	246794	363932
contigs (>= 5000 bp)	12667	10983	36789	241794	75558.2
contigs (>= 10000 bp)	2891	3328	14452	9985	7664
contigs (>= 25000 bp)	390	516	4475	3161	2135.5
contigs (>= 50000 bp)	57	121	1859	1210	811.75
Total length (>= 0 bp)	4375530476	997854865	2866292229	1449613499	2.42232e+09
Total length (>= 1000 bp)	969418682	401663995	1337423199	803619892	878031442
Total length (>= 5000 bp)	114961597	115006230	585527587	402324472	3.04455e+08
Total length (>= 10000 bp)	50705724	62973574	433189292	305501758	213092587
Total length (>= 25000 bp)	14978650	22317945	284386147	202309359	1.30998e+08
Total length (>= 50000 bp)	4078849	9236008	194707655	135519277	8.58854e+07
Largest contig	146855	161366	1097110	1695019	775088
Total length	2622026363	2754063774	2172774791	3673386517	2.80556e+09
GC (%)	62.06	62.08	60.03	60.52	61.1725
N50	809	898	1412	2029	1287
N75	612	634	746	863	713.75
L50	942088	782445	256875	275814	564306
L75	1885130	1712298	812154	1016242	1356456

## Sheet: COG function 
Clusters of orthologous genes (COG) function description information.
Level1	Level2	ID	Healthy rhizosphere soil	percentage(%)	Diseased rhizosphere soil	percentage(%)	Healthy root endophyte	percentage(%)	Diseased root endophyte	percentage(%)
INFORMATION STORAGE AND PROCESSING	RNA processing and modification	A	2170	0.000210898	2172	0.00020912	8222	0.000719917	14522	0.000395738
INFORMATION STORAGE AND PROCESSING	Chromatin structure and dynamics	B	4555	0.000442692	4609	0.000443755	7086	0.000620449	21086	0.000574614
METABOLISM	Energy production and conversion	C	894988	0.0869823	853386	0.0821641	821613	0.0719403	2647867	0.0721569
CELLULAR PROCESSES AND SIGNALING	Cell cycle control, cell division, chromosome partitioning	D	82615	0.00802921	87186	0.00839427	78453	0.00686933	267704	0.00729519
METABOLISM	Amino acid transport and metabolism	E	1009934	0.0981537	991002	0.0954137	1014410	0.0888216	3524113	0.0960354
METABOLISM	Nucleotide transport and metabolism	F	221202	0.0214982	222860	0.021457	221851	0.0194252	761949	0.0207638
METABOLISM	Carbohydrate transport and metabolism	G	640183	0.0622183	662535	0.0637889	735368	0.0643887	2470244	0.0673165
METABOLISM	Coenzyme transport and metabolism	H	270037	0.0262444	271098	0.0261013	270175	0.0236565	929143	0.02532
METABOLISM	Lipid transport and metabolism	I	375434	0.0364878	365345	0.0351754	450540	0.0394492	1405908	0.0383123
INFORMATION STORAGE AND PROCESSING	Translation, ribosomal structure and biogenesis	J	426358	0.041437	409857	0.0394611	384143	0.0336355	1195432	0.0325767
INFORMATION STORAGE AND PROCESSING	Transcription	K	479708	0.046622	495544	0.047711	676540	0.0592378	2275977	0.0620225
INFORMATION STORAGE AND PROCESSING	Replication, recombination and repair	L	683260	0.0664048	758435	0.0730222	580330	0.0508136	1830612	0.0498859
CELLULAR PROCESSES AND SIGNALING	Cell wall/membrane/envelope biogenesis	M	586716	0.0570219	618318	0.0595317	764028	0.0668982	2516987	0.0685903
CELLULAR PROCESSES AND SIGNALING	Cell motility	N	45477	0.00441983	43246	0.00416373	111366	0.00975119	447913	0.0122061
CELLULAR PROCESSES AND SIGNALING	Posttranslational modification, protein turnover, chaperones	O	433127	0.0420949	425895	0.0410052	421655	0.0369201	1268102	0.034557
METABOLISM	Inorganic ion transport and metabolism	P	599403	0.0582549	581445	0.0559816	946991	0.0829184	3167190	0.0863089
METABOLISM	Secondary metabolites biosynthesis, transport and catabolism	Q	283532	0.027556	272471	0.0262335	362569	0.0317465	1049251	0.0285931
POORLY CHARACTERIZED	Function unknown	S	2120420	0.20608	2165290	0.208474	2366992	0.207254	7113291	0.193844
CELLULAR PROCESSES AND SIGNALING	Signal transduction mechanisms	T	693104	0.0673616	705999	0.0679736	698551	0.061165	2206570	0.0601311
CELLULAR PROCESSES AND SIGNALING	Intracellular trafficking, secretion, and vesicular transport	U	147006	0.0142873	143388	0.0138054	248913	0.0217948	794165	0.0216418
CELLULAR PROCESSES AND SIGNALING	Defense mechanisms	V	285504	0.0277476	302013	0.0290778	246748	0.0216052	777697	0.021193
CELLULAR PROCESSES AND SIGNALING	Extracellular structures	W	739	7.18221e-05	1167	0.000112359	771	6.75087e-05	2807	7.64934e-05
CELLULAR PROCESSES AND SIGNALING	Nuclear structure	Y	87	8.45538e-06	144	1.38643e-05	146	1.27837e-05	365	9.9466e-06
CELLULAR PROCESSES AND SIGNALING	Cytoskeleton	Z	3751	0.000364553	2961	0.000285085	3296	0.000288597	7074	0.000192773
Total			10289310	1	10386366	1	11420757	1	36695969	1

## Sheet: Resistance genes 
Distribution of resistance genes in each group.
ID	Healthy rhizosphere soil	Diseased rhizosphere soil	Healthy root endophyte	Diseased root endophyte	Total	Percentege (%)
ABC Transporter	30139	36519	17995	30479	115132	34.1576
Acetyltransferase	484	614	408	613	2119	0.62867
Antibiotic Inactivation	28	39	68	101	236	0.070017
Beta-Lactamase	2760	3262	1675	2396	10093	2.99441
Gene Modulating Resistance	18064	21924	12341	16932	69261	20.5485
Gylcopeptide Resistance	2765	3328	1725	2528	10346	3.06947
MFS Transporter	5898	7470	4300	5941	23609	7.00437
Nucleotidyltransferase	26	42	11	17	96	0.0284815
Other	2823	3421	2564	3712	12520	3.71446
Other Efflux	2767	3354	2539	3686	12346	3.66284
Phosphotransferase	448	523	230	302	1503	0.445913
Quinolone Resistance	2018	2267	1112	1475	6872	2.0388
RND Antibiotic Efflux	16025	17886	9555	12552	56018	16.6195
rRNA Methyltransferase	890	1121	599	837	3447	1.02266
Target Protection	4115	4784	2000	2564	13463	3.99423
Total	89250	106554	57122	84135	337061

## Sheet: CAZy family
Carbohydrate-active enzymes database (CAZy) family number in each group.
Category	Group	Family Number	Reads Number
AA	Healthy rhizosphere soil	12	24289
CBM	Healthy rhizosphere soil	59	359724
CE	Healthy rhizosphere soil	16	102386
GH	Healthy rhizosphere soil	123	569335
GT	Healthy rhizosphere soil	70	708609
PL	Healthy rhizosphere soil	21	18016
AA	Diseased rhizosphere soil	12	40681
CBM	Diseased rhizosphere soil	58	671065
CE	Diseased rhizosphere soil	16	184537
GH	Diseased rhizosphere soil	127	996307
GT	Diseased rhizosphere soil	71	1320748
PL	Diseased rhizosphere soil	21	35671
AA	Healthy root endophyte	13	75787
CBM	Healthy root endophyte	57	975824
CE	Healthy root endophyte	15	231837
GH	Healthy root endophyte	126	1650651
GT	Healthy root endophyte	75	1952688
PL	Healthy root endophyte	21	100666
AA	Diseased root endophyte	15	215064
CBM	Diseased root endophyte	60	2182760
CE	Diseased root endophyte	16	568346
GH	Diseased root endophyte	131	4566470
GT	Diseased root endophyte	83	5414644
PL	Diseased root endophyte	22	329799
