# Supplementary material for: Structure and Function of Rhizosphere Soil and Root Endophytic Microbial Communities Associated With Root Rot of Panax notoginseng
Source: Front Plant Sci. 2022 Jan 5;12:752683. doi: 10.3389/fpls.2021.752683 (PMC8766989; doi:10.3389/fpls.2021.752683)
Supplement: Supplementary Table 4 — Genomic and classification information of the bins in each group. [file Table_4.XLSX]

## Sheet: Genomic information 
Genomic information of the bins in each group.
Group	bin	completeness（%）	contamination（%）	Healthy root endophyte	lineage	N50（bp）	size（bp）
Healthy rhizosphere soil	bin.3	89.26	3.686	0.603	Bacteria;Nitrospirae;Nitrospira;Nitrospirales;Nitrospiraceae	17314	2104126
Healthy rhizosphere soil	bin.6	88.5	4.229	0.626	Bacteria	7301	3769465
Healthy rhizosphere soil	bin.8	84.04	2.685	0.6	Bacteria;Proteobacteria;Alphaproteobacteria;Rhizobiales	7598	3457101
Healthy rhizosphere soil	bin.7	82.71	3.418	0.626	Bacteria	4288	2929292
Healthy rhizosphere soil	bin.4	81.34	3.642	0.665	Bacteria	4653	2088058
Healthy rhizosphere soil	bin.5	77.2	4.059	0.702	Bacteria	10668	4543517
Healthy rhizosphere soil	bin.2	75.53	0.568	0.604	Bacteria	4648	2987280
Healthy rhizosphere soil	bin.1	74.4	4.8	0.635	Bacteria	3043	1422417
Healthy rhizosphere soil	bin.9	73.82	2.861	0.668	Bacteria	17553	2283179
Disease rhizosphere soil	bin.21	99.51	0.485	0.361	Archaea;Thaumarchaeota	26875	1400738
Disease rhizosphere soil	bin.17	99.01	4.233	0.287	Bacteria;Firmicutes;Clostridia;Clostridiales;Clostridiaceae;Clostridium	46813	6307204
Disease rhizosphere soil	bin.14	96.75	3.476	0.626	Bacteria;Proteobacteria;Deltaproteobacteria;Myxococcales	20777	3487561
Disease rhizosphere soil	bin.2	93.33	2.784	0.591	Bacteria;Nitrospirae;Nitrospira;Nitrospirales;Nitrospiraceae	15330	3289000
Disease rhizosphere soil	bin.18	93.06	2.849	0.611	Bacteria	19235	4496610
Disease rhizosphere soil	bin.6	91.66	2.705	0.657	Bacteria	9125	2759414
Disease rhizosphere soil	bin.5	87.03	3.24	0.635	Bacteria	15034	2067749
Disease rhizosphere soil	bin.15	86.71	0.97	0.367	Archaea;Thaumarchaeota	3919	1870611
Disease rhizosphere soil	bin.10	86.47	0.154	0.701	Bacteria	8639	2256889
Disease rhizosphere soil	bin.16	85.8	3.41	0.625	Bacteria	4754	5572995
Disease rhizosphere soil	bin.7	84.95	3.958	0.577	Archaea	6504	1136268
Disease rhizosphere soil	bin.19	84.88	2.391	0.667	Bacteria	7018	3058696
Disease rhizosphere soil	bin.1	83.82	3.465	0.631	Bacteria	9722	2284460
Disease rhizosphere soil	bin.12	83.1	4.491	0.602	Bacteria	10694	3003247
Disease rhizosphere soil	bin.9	83.04	1.727	0.65	Bacteria;Proteobacteria	7977	3135806
Disease rhizosphere soil	bin.22	82.4	0.925	0.624	Bacteria	23557	2794907
Disease rhizosphere soil	bin.3	80.05	4.037	0.664	Bacteria;Proteobacteria;Betaproteobacteria	8844	2710954
Disease rhizosphere soil	bin.4	79.79	4.401	0.678	Bacteria;Proteobacteria	7517	2355279
Disease rhizosphere soil	bin.8	75.3	2.291	0.61	Bacteria	5675	2939779
Disease rhizosphere soil	bin.23	73.62	2.197	0.687	Bacteria	4760	2607111
Disease rhizosphere soil	bin.11	73.5	1.851	0.615	Bacteria	3556	1575769
Disease rhizosphere soil	bin.20	72.99	3.37	0.526	Bacteria	36268	1243038
Disease rhizosphere soil	bin.24	72.79	1.282	0.627	Bacteria	4514	2673089
Disease rhizosphere soil	bin.13	72.75	3.296	0.653	Bacteria	7660	4226220
Healthy root endophyte	bin.10	100	0.985	0.528	Bacteria;Bacteroidetes	77724	6342052
Healthy root endophyte	bin.14	100	0.735	0.345	Bacteria;Bacteroidetes;Flavobacteriia;Flavobacteriales;Flavobacteriaceae	315922	5002761
Healthy root endophyte	bin.7	99.62	0.127	0.388	Bacteria;Bacteroidetes;Flavobacteriia;Flavobacteriales;Flavobacteriaceae	102290	3526891
Healthy root endophyte	bin.15	99.02	3.093	0.624	Bacteria;Proteobacteria;Alphaproteobacteria;Caulobacterales;Caulobacteraceae	91247	4825057
Healthy root endophyte	bin.31	98.67	0.818	0.54	Bacteria;Proteobacteria;Gammaproteobacteria;Enterobacterales;Enterobacteriaceae	210560	4859337
Healthy root endophyte	bin.23	98.62	1.262	0.679	Bacteria;Proteobacteria;Gammaproteobacteria;Xanthomonadales;Xanthomonadaceae	114408	4404454
Healthy root endophyte	bin.17	98.13	2.523	0.693	Bacteria;Proteobacteria;Betaproteobacteria;Burkholderiales	79981	6559106
Healthy root endophyte	bin.26	98.13	0.844	0.687	Bacteria;Proteobacteria;Alphaproteobacteria;Caulobacterales;Caulobacteraceae	81256	3469410
Healthy root endophyte	bin.37	98.04	1.113	0.593	Bacteria;Proteobacteria;Alphaproteobacteria;Rhizobiales;Rhizobiaceae	69618	4756238
Healthy root endophyte	bin.13	97.87	2.327	0.648	Bacteria;Proteobacteria;Alphaproteobacteria;Sphingomonadales;Sphingomonadaceae	79495	4113188
Healthy root endophyte	bin.3	97.74	1.205	0.619	Bacteria;Proteobacteria;Alphaproteobacteria;Rhizobiales;Rhizobiaceae	74635	5316907
Healthy root endophyte	bin.9	97.6	1.488	0.386	Bacteria;Bacteroidetes;Sphingobacteriia;Sphingobacteriales;Sphingobacteriaceae	145440	6262042
Healthy root endophyte	bin.22	97.47	1.499	0.644	Bacteria;Proteobacteria;Alphaproteobacteria;Sphingomonadales;Sphingomonadaceae	88858	2887805
Healthy root endophyte	bin.24	97.44	0.207	0.393	Bacteria;Bacteroidetes;Sphingobacteriia;Sphingobacteriales;Sphingobacteriaceae	148198	5461625
Healthy root endophyte	bin.21	97.43	0.427	0.447	Bacteria;Proteobacteria;Betaproteobacteria;Nitrosomonadales;Methylophilaceae	188642	2348346
Healthy root endophyte	bin.25	97.05	0.849	0.594	Bacteria;Proteobacteria;Betaproteobacteria;Burkholderiales;Oxalobacteraceae	50484	2607221
Healthy root endophyte	bin.2	96.86	1.431	0.591	Bacteria;Proteobacteria;Gammaproteobacteria;Pseudomonadales;Pseudomonadaceae	91795	6387810
Healthy root endophyte	bin.16	96.75	4.209	0.691	Bacteria;Proteobacteria;Alphaproteobacteria;Caulobacterales;Caulobacteraceae	80494	5336420
Healthy root endophyte	bin.32	96.64	4.712	0.648	Bacteria;Proteobacteria;Alphaproteobacteria;Sphingomonadales;Sphingomonadaceae	43889	4552801
Healthy root endophyte	bin.18	94.88	4.517	0.658	Bacteria;Proteobacteria;Alphaproteobacteria;Sphingomonadales	47216	4436672
Healthy root endophyte	bin.29	93.68	2.959	0.682	Bacteria;Proteobacteria;Betaproteobacteria;Burkholderiales;Comamonadaceae	68771	5635485
Healthy root endophyte	bin.19	93.64	2.132	0.66	Bacteria;Proteobacteria;Betaproteobacteria;Burkholderiales;Alcaligenaceae	47660	3913235
Healthy root endophyte	bin.36	93.5	1.324	0.646	Bacteria;Proteobacteria;Alphaproteobacteria;Sphingomonadales;Sphingomonadaceae	107517	5107597
Healthy root endophyte	bin.20	93.45	4.572	0.631	Bacteria;Proteobacteria;Betaproteobacteria;Burkholderiales;Burkholderiaceae	47474	5866679
Healthy root endophyte	bin.27	93.26	0.848	0.6	Bacteria;Proteobacteria;Alphaproteobacteria;Rhizobiales;Bradyrhizobiaceae	64492	3996548
Healthy root endophyte	bin.34	92.27	2.202	0.598	Bacteria;Proteobacteria;Alphaproteobacteria;Rhizobiales;Rhizobiaceae	13865	5065992
Healthy root endophyte	bin.11	91.82	1.977	0.331	Bacteria;Bacteroidetes;Flavobacteriia;Flavobacteriales;Flavobacteriaceae;Chryseobacterium	10123	4069714
Healthy root endophyte	bin.41	89.96	4.956	0.632	Bacteria;Proteobacteria;Betaproteobacteria;Burkholderiales;Burkholderiaceae	108157	6431843
Healthy root endophyte	bin.6	87.13	4.783	0.692	Bacteria;Actinobacteria;Actinobacteria;Micrococcales;Microbacteriaceae	5900	2501928
Healthy root endophyte	bin.39	86.21	4.702	0.644	Bacteria;Proteobacteria;Alphaproteobacteria;Sphingomonadales	11765	3513019
Healthy root endophyte	bin.35	86.16	4.81	0.677	Bacteria;Proteobacteria;Alphaproteobacteria;Caulobacterales;Caulobacteraceae	6516	4909718
Healthy root endophyte	bin.30	86.13	3.705	0.686	Bacteria;Proteobacteria;Betaproteobacteria;Burkholderiales;Comamonadaceae	41725	4691161
Healthy root endophyte	bin.33	85.77	1.499	0.637	Bacteria;Proteobacteria;Alphaproteobacteria;Sphingomonadales;Sphingomonadaceae	57185	3683930
Healthy root endophyte	bin.8	84.96	3.766	0.688	Bacteria;Proteobacteria;Alphaproteobacteria;Caulobacterales;Caulobacteraceae	6086	4071573
Healthy root endophyte	bin.40	82.37	3.57	0.619	Bacteria;Proteobacteria;Gammaproteobacteria;Pseudomonadales;Pseudomonadaceae;Pseudomonas	43242	6839023
Healthy root endophyte	bin.12	81.26	2.873	0.421	Bacteria;Bacteroidetes	7853	2817506
Healthy root endophyte	bin.38	78.44	1.724	0.424	Bacteria;Bacteroidetes;Sphingobacteriia;Sphingobacteriales;Sphingobacteriaceae	10176	5445414
Healthy root endophyte	bin.5	75.34	2.586	0.671	Bacteria;Proteobacteria;Gammaproteobacteria;Xanthomonadales;Rhodanobacteraceae	12298	3547107
Healthy root endophyte	bin.1	74.46	4.31	0.628	Bacteria;Proteobacteria;Betaproteobacteria;Burkholderiales;Burkholderiaceae	24162	7863684
Healthy root endophyte	bin.4	71.92	2.631	0.678	Bacteria	10523	2172107
Healthy root endophyte	bin.28	71.89	1.885	0.601	Bacteria	6681	2907630
Disease root endophyte	bin.48	100	0.499	0.334	Bacteria;Bacteroidetes;Flavobacteriia;Flavobacteriales;Flavobacteriaceae	136237	4334383
Disease root endophyte	bin.71	99.64	0	0.388	Bacteria;Bacteroidetes;Flavobacteriia;Flavobacteriales;Flavobacteriaceae	567311	3837191
Disease root endophyte	bin.5	99.5	0	0.343	Bacteria;Bacteroidetes;Flavobacteriia;Flavobacteriales;Flavobacteriaceae	565378	5013737
Disease root endophyte	bin.78	99.5	0.98	0.357	Bacteria;Bacteroidetes;Flavobacteriia;Flavobacteriales;Flavobacteriaceae	52540	3530088
Disease root endophyte	bin.75	99.21	2.943	0.649	Bacteria;Proteobacteria;Betaproteobacteria;Burkholderiales;Alcaligenaceae	301084	6968623
Disease root endophyte	bin.20	99.16	0.646	0.469	Bacteria;Proteobacteria;Gammaproteobacteria;Cellvibrionales;Cellvibrionaceae	615003	5180476
Disease root endophyte	bin.64	99.06	2.303	0.633	Bacteria;Proteobacteria;Alphaproteobacteria;Sphingomonadales;Sphingomonadaceae	138129	3908038
Disease root endophyte	bin.22	98.24	0.877	0.676	Bacteria;Proteobacteria;Deltaproteobacteria;Myxococcales;Myxococcaceae	1301808	2534546
Disease root endophyte	bin.77	98.24	2.681	0.595	Bacteria;Proteobacteria;Betaproteobacteria;Burkholderiales;Oxalobacteraceae	191080	2720985
Disease root endophyte	bin.34	98.23	0.918	0.368	Bacteria;Bacteroidetes;Flavobacteriia;Flavobacteriales;Flavobacteriaceae	31449	3900220
Disease root endophyte	bin.58	97.82	0.434	0.534	Bacteria;Proteobacteria;Alphaproteobacteria;Rhizobiales;Brucellaceae	147892	4908999
Disease root endophyte	bin.28	97.78	0.632	0.668	Bacteria;Proteobacteria;Alphaproteobacteria;Rhizobiales	185271	6339464
Disease root endophyte	bin.41	97.66	2.686	0.698	Bacteria;Proteobacteria;Betaproteobacteria;Burkholderiales	34939	6923217
Disease root endophyte	bin.19	97.2	2.034	0.627	Bacteria;Proteobacteria;Alphaproteobacteria;Caulobacterales;Caulobacteraceae	31615	5400374
Disease root endophyte	bin.27	97.14	2.7	0.631	Bacteria;Proteobacteria;Betaproteobacteria;Burkholderiales;Burkholderiaceae	90212	5619225
Disease root endophyte	bin.81	96.9	1.238	0.669	Bacteria;Proteobacteria;Betaproteobacteria;Burkholderiales;Comamonadaceae	152953	6338856
Disease root endophyte	bin.45	96.85	4.673	0.641	Bacteria;Proteobacteria;Betaproteobacteria;Burkholderiales;Burkholderiaceae	62380	5599242
Disease root endophyte	bin.46	96.85	2.38	0.589	Bacteria	27933	4609283
Disease root endophyte	bin.40	96.71	0.511	0.411	Bacteria;Bacteroidetes	23294	4944842
Disease root endophyte	bin.32	96.66	1.325	0.341	Bacteria;Bacteroidetes;Flavobacteriia;Flavobacteriales;Flavobacteriaceae	76247	5543747
Disease root endophyte	bin.14	96.58	0	0.508	Bacteria;Proteobacteria;Betaproteobacteria;Nitrosomonadales;Methylophilaceae	59820	2820658
Disease root endophyte	bin.39	96.46	4.191	0.65	Bacteria;Proteobacteria;Alphaproteobacteria;Sphingomonadales;Sphingomonadaceae	86277	4772069
Disease root endophyte	bin.2	96.37	1.308	0.692	Bacteria;Proteobacteria;Betaproteobacteria;Burkholderiales	78414	6383239
Disease root endophyte	bin.86	96.28	3.342	0.661	Bacteria;Proteobacteria;Gammaproteobacteria;Xanthomonadales;Xanthomonadaceae;Stenotrophomonas	62324	4678472
Disease root endophyte	bin.6	96.2	2.446	0.642	Bacteria;Proteobacteria;Alphaproteobacteria;Sphingomonadales;Sphingomonadaceae	169025	2694300
Disease root endophyte	bin.82	96.17	4.86	0.586	Bacteria;Proteobacteria;Alphaproteobacteria;Rhizobiales;Rhizobiaceae	106685	5804598
Disease root endophyte	bin.42	95.97	1.821	0.617	Bacteria;Proteobacteria;Alphaproteobacteria;Rhizobiales;Bradyrhizobiaceae	62575	5862046
Disease root endophyte	bin.26	95.56	1.724	0.421	Bacteria;Bacteroidetes	33429	3611762
Disease root endophyte	bin.63	95.47	3.797	0.365	Bacteria;Firmicutes	16088	4357944
Disease root endophyte	bin.90	95.36	2.779	0.562	Bacteria;Proteobacteria;Gammaproteobacteria;Enterobacterales;Yersiniaceae	208100	5306668
Disease root endophyte	bin.35	95.21	0.478	0.39	Bacteria;Bacteroidetes;Sphingobacteriia;Sphingobacteriales;Sphingobacteriaceae	37613	4505989
Disease root endophyte	bin.70	95.12	1.131	0.671	Bacteria;Proteobacteria;Alphaproteobacteria;Sphingomonadales;Sphingomonadaceae	272122	5515828
Disease root endophyte	bin.1	94.39	0	0.653	Bacteria;Proteobacteria;Betaproteobacteria;Burkholderiales;Alcaligenaceae	425283	5928336
Disease root endophyte	bin.61	94.33	3.052	0.68	Bacteria;Proteobacteria;Betaproteobacteria;Burkholderiales;Comamonadaceae	58482	5433434
Disease root endophyte	bin.51	94.08	2.052	0.541	Bacteria;Bacteroidetes;Chitinophagia;Chitinophagales;Chitinophagaceae	18839	6728248
Disease root endophyte	bin.68	93.91	3.237	0.633	Bacteria;Proteobacteria;Alphaproteobacteria;Sphingomonadales;Sphingomonadaceae	107795	4556697
Disease root endophyte	bin.21	93.55	1.457	0.615	Bacteria;Proteobacteria;Betaproteobacteria;Burkholderiales;Comamonadaceae	49877	5603050
Disease root endophyte	bin.10	93.12	2.278	0.599	Bacteria;Proteobacteria;Alphaproteobacteria;Rhizobiales;Rhizobiaceae;Rhizobium	44041	5827833
Disease root endophyte	bin.85	92.77	2.591	0.561	Bacteria;Proteobacteria;Gammaproteobacteria;Enterobacterales;Enterobacteriaceae;Enterobacter	30933	4416032
Disease root endophyte	bin.29	92.66	4.384	0.678	Bacteria;Proteobacteria;Betaproteobacteria;Burkholderiales;Comamonadaceae	37471	7188906
Disease root endophyte	bin.60	92.63	2.658	0.591	Bacteria;Proteobacteria;Alphaproteobacteria;Rhizobiales;Rhizobiaceae	21336	5134848
Disease root endophyte	bin.4	92.57	1.75	0.663	Bacteria;Proteobacteria;Alphaproteobacteria;Sphingomonadales	78611	4294161
Disease root endophyte	bin.3	92.51	0.811	0.481	Bacteria;Proteobacteria;Alphaproteobacteria	28648	1973167
Disease root endophyte	bin.67	92.5	3.351	0.602	Bacteria;Proteobacteria;Alphaproteobacteria;Rhizobiales;Bradyrhizobiaceae	86480	3646448
Disease root endophyte	bin.57	92.15	1.489	0.612	Bacteria;Proteobacteria;Alphaproteobacteria;Sphingomonadales;Sphingomonadaceae	22333	2587336
Disease root endophyte	bin.11	91.6	2.756	0.663	Bacteria;Proteobacteria;Alphaproteobacteria;Sphingomonadales	12714	4514149
Disease root endophyte	bin.8	91.2	3.064	0.292	Bacteria;Firmicutes;Clostridia;Clostridiales;Clostridiaceae;Clostridium	5752	5023432
Disease root endophyte	bin.91	90.9	4.989	0.695	Bacteria;Proteobacteria;Alphaproteobacteria;Caulobacterales;Caulobacteraceae	293222	4924674
Disease root endophyte	bin.54	90.66	3.257	0.69	Bacteria;Actinobacteria;Actinobacteria;Micrococcales;Microbacteriaceae	11586	2567394
Disease root endophyte	bin.56	90.29	3.827	0.685	Bacteria;Proteobacteria;Betaproteobacteria;Burkholderiales;Comamonadaceae;Hydrogenophaga	10455	4745095
Disease root endophyte	bin.84	90.19	0.321	0.608	Bacteria;Proteobacteria;Gammaproteobacteria;Pseudomonadales;Pseudomonadaceae	221610	6764804
Disease root endophyte	bin.33	89.97	3.955	0.628	Bacteria;Proteobacteria;Alphaproteobacteria;Rhizobiales;Rhizobiaceae	16106	5209750
Disease root endophyte	bin.43	89.83	0.899	0.685	Bacteria;Proteobacteria;Betaproteobacteria;Burkholderiales;Comamonadaceae;Variovorax;Variovorax boronicumulans	81032	6211298
Disease root endophyte	bin.49	89.78	2.878	0.665	Bacteria;Proteobacteria;Betaproteobacteria;Burkholderiales;Oxalobacteraceae;Massilia;Massilia putida	28035	6356321
Disease root endophyte	bin.24	89.44	2.289	0.706	Bacteria;Proteobacteria;Betaproteobacteria;Burkholderiales	58021	5312842
Disease root endophyte	bin.9	89.14	2.878	0.683	Bacteria;Proteobacteria;Alphaproteobacteria;Caulobacterales;Caulobacteraceae	38858	4487421
Disease root endophyte	bin.76	89.04	2.454	0.672	Bacteria;Proteobacteria;Gammaproteobacteria;Xanthomonadales;Xanthomonadaceae	20290	3499896
Disease root endophyte	bin.12	88.48	3.84	0.614	Bacteria;Proteobacteria;Alphaproteobacteria	13518	3035732
Disease root endophyte	bin.59	86.56	4.816	0.656	Bacteria;Proteobacteria;Alphaproteobacteria;Sphingomonadales;Sphingomonadaceae	181453	4467065
Disease root endophyte	bin.72	86.05	4.797	0.661	Bacteria;Proteobacteria;Alphaproteobacteria	5689	6620075
Disease root endophyte	bin.37	85.96	1.313	0.635	Bacteria;Proteobacteria;Alphaproteobacteria;Sphingomonadales;Sphingomonadaceae	245668	3619237
Disease root endophyte	bin.36	85	1.421	0.661	Bacteria;Proteobacteria;Betaproteobacteria;Burkholderiales;Alcaligenaceae	47434	3319370
Disease root endophyte	bin.18	84.94	4.535	0.7	Bacteria;Proteobacteria;Gammaproteobacteria;Xanthomonadales	31170	4063673
Disease root endophyte	bin.88	84.37	4.556	0.642	Bacteria;Proteobacteria;Betaproteobacteria;Burkholderiales;Comamonadaceae	19113	4579363
Disease root endophyte	bin.80	84.03	2.04	0.622	Bacteria	7560	4491549
Disease root endophyte	bin.52	83.61	3.765	0.646	Bacteria;Proteobacteria;Alphaproteobacteria;Sphingomonadales;Sphingomonadaceae	185326	3257011
Disease root endophyte	bin.55	83.54	1.571	0.494	Bacteria;Proteobacteria;Gammaproteobacteria;Enterobacterales;Hafniaceae	16012	3476463
Disease root endophyte	bin.79	83.09	2.463	0.411	Bacteria;Bacteroidetes;Chitinophagia;Chitinophagales;Chitinophagaceae	7658	3326951
Disease root endophyte	bin.13	82.71	4.659	0.679	Bacteria;Proteobacteria;Alphaproteobacteria;Caulobacterales;Caulobacteraceae	5323	4233225
Disease root endophyte	bin.62	82.23	2.49	0.672	Bacteria;Proteobacteria;Alphaproteobacteria;Rhizobiales;Bradyrhizobiaceae;Bosea	5983	4128464
Disease root endophyte	bin.47	81.83	3.825	0.577	Bacteria	19226	3713481
Disease root endophyte	bin.25	81.58	3.666	0.608	Bacteria;Proteobacteria;Gammaproteobacteria;Pseudomonadales;Pseudomonadaceae	178377	6025437
Disease root endophyte	bin.89	81.2	4.833	0.625	Bacteria;Proteobacteria;Betaproteobacteria;Burkholderiales;Burkholderiaceae	8457	5938470
Disease root endophyte	bin.23	80.7	3.492	0.398	Bacteria;Bacteroidetes;Sphingobacteriia;Sphingobacteriales;Sphingobacteriaceae;Sphingobacterium	6998	4568580
Disease root endophyte	bin.87	80.4	4.788	0.598	Bacteria;Proteobacteria;Alphaproteobacteria;Rhizobiales;Rhizobiaceae;Agrobacterium;Agrobacterium tumefaciens	5917	4602211
Disease root endophyte	bin.83	79.63	0.892	0.581	Bacteria;Proteobacteria	5419	1233729
Disease root endophyte	bin.74	79.58	0.492	0.454	Bacteria;Bacteroidetes	6761	5729083
Disease root endophyte	bin.73	79.31	2.586	0.601	Bacteria;Proteobacteria;Alphaproteobacteria;Rhizobiales;Rhizobiaceae	126748	6311625
Disease root endophyte	bin.92	78.69	2.892	0.392	Bacteria;Bacteroidetes;Flavobacteriia;Flavobacteriales;Flavobacteriaceae;Chryseobacterium	2656	3918963
Disease root endophyte	bin.15	77.71	3.239	0.605	Bacteria;Proteobacteria;Alphaproteobacteria;Rhizobiales;Hyphomicrobiaceae	5452	2298582
Disease root endophyte	bin.50	77.58	0	0.378	Bacteria;Bacteroidetes;Flavobacteriia;Flavobacteriales;Flavobacteriaceae;Flavobacterium	6450	5611557
Disease root endophyte	bin.30	76.2	1.724	0.633	Bacteria;Proteobacteria;Betaproteobacteria;Burkholderiales;Burkholderiaceae	92854	6209670
Disease root endophyte	bin.65	74.79	3.296	0.62	Bacteria	7915	3141518
Disease root endophyte	bin.38	74.13	0	0.592	Bacteria;Proteobacteria;Betaproteobacteria	6609	2238954
Disease root endophyte	bin.44	74.13	2.586	0.616	Bacteria;Proteobacteria;Betaproteobacteria;Burkholderiales;Oxalobacteraceae;Herbaspirillum;Herbaspirillum sp. meg3	12475	4350521
Disease root endophyte	bin.7	74.03	0.877	0.593	Bacteria;Proteobacteria;Gammaproteobacteria;Pseudomonadales;Pseudomonadaceae;Pseudomonas	39571	6052890
Disease root endophyte	bin.69	73.83	3.478	0.698	Bacteria;Proteobacteria;Gammaproteobacteria;Xanthomonadales	3963	3639679
Disease root endophyte	bin.17	73.57	4.22	0.686	Bacteria;Proteobacteria;Alphaproteobacteria;Caulobacterales;Caulobacteraceae	6214	3104290
Disease root endophyte	bin.53	73.21	4.355	0.701	Bacteria;Proteobacteria;Betaproteobacteria;Burkholderiales	8142	6243704
Disease root endophyte	bin.16	70.91	4.322	0.675	Bacteria;Proteobacteria;Betaproteobacteria;Burkholderiales;Comamonadaceae	12541	5131246
Disease root endophyte	bin.66	70.17	1.709	0.542	Bacteria	7952	3308712
Disease root endophyte	bin.31	70.06	2.246	0.64	Bacteria;Proteobacteria;Alphaproteobacteria;Sphingomonadales;Sphingomonadaceae	211532	2556887

## Sheet: classification information
The classification information of 166 bins.
Bacteria
user_genome	classification	fastani_reference	fastani_reference_radius	fastani_taxonomy	fastani_ani	fastani_af	closest_placement_reference	closest_placement_radius	closest_placement_taxonomy	closest_placement_ani	closest_placement_af	pplacer_taxonomy	classification_method	note	other_related_references(genome_id,species_name,radius,ANI,AF)	msa_percent	translation_table	red_value	warnings
Disease root endophyte-11	d__Bacteria;p__Proteobacteria;c__Alphaproteobacteria;o__Sphingomonadales;f__Sphingomonadaceae;g__Novosphingobium;s__Novosphingobium sp004211435	Healthy root endophyte-A_004211435.1	95	d__Bacteria;p__Proteobacteria;c__Alphaproteobacteria;o__Sphingomonadales;f__Sphingomonadaceae;g__Novosphingobium;s__Novosphingobium sp004211435	98.26	0.77	Healthy root endophyte-A_004211435.1	95	d__Bacteria;p__Proteobacteria;c__Alphaproteobacteria;o__Sphingomonadales;f__Sphingomonadaceae;g__Novosphingobium;s__Novosphingobium sp004211435	98.26	0.77	d__Bacteria;p__Proteobacteria;c__Alphaproteobacteria;o__Sphingomonadales;f__Sphingomonadaceae;g__Novosphingobium;s__	taxonomic classification defined by topology and ANI	topological placement and ANI have congruent species assignments	Healthy root endophyte-F_014230355.1, s__Novosphingobium piscinae, 95.0, 79.96, 0.36; Healthy root endophyte-F_014230315.1, s__Novosphingobium flavum, 95.0, 79.95, 0.33; Healthy root endophyte-F_000281975.1, s__Novosphingobium sp000281975, 95.0, 79.84, 0.44; Healthy root endophyte-F_002556635.1, s__Novosphingobium sp002556635, 95.0, 79.81, 0.41; Healthy root endophyte-F_014204535.1, s__Novosphing…	77.78	11	N/A	N/A
Healthy root endophyte-41	d__Bacteria;p__Proteobacteria;c__Gammaproteobacteria;o__Burkholderiales;f__Burkholderiaceae;g__Paraburkholderia;s__Paraburkholderia graminis	Healthy root endophyte-F_000172415.1	95	d__Bacteria;p__Proteobacteria;c__Gammaproteobacteria;o__Burkholderiales;f__Burkholderiaceae;g__Paraburkholderia;s__Paraburkholderia graminis	96.88	0.87	Healthy root endophyte-F_000172415.1	95	d__Bacteria;p__Proteobacteria;c__Gammaproteobacteria;o__Burkholderiales;f__Burkholderiaceae;g__Paraburkholderia;s__Paraburkholderia graminis	96.88	0.87	d__Bacteria;p__Proteobacteria;c__Gammaproteobacteria;o__Burkholderiales;f__Burkholderiaceae;g__Paraburkholderia;s__	taxonomic classification defined by topology and ANI	topological placement and ANI have congruent species assignments	Healthy root endophyte-F_000472445.1, s__Paraburkholderia sp000472445, 95.0, 89.1, 0.74; Healthy root endophyte-F_902859825.1, s__Paraburkholderia phenoliruptrix, 95.0, 88.59, 0.77; Healthy root endophyte-F_000472525.1, s__Paraburkholderia dilworthii, 95.0, 87.9, 0.74; Healthy root endophyte-F_000472545.1, s__Paraburkholderia sp000472545, 95.0, 87.68, 0.77; Healthy root endophyte-F_002879865.1, s…	66.69	11	N/A	N/A
Healthy root endophyte-5	d__Bacteria;p__Proteobacteria;c__Gammaproteobacteria;o__Xanthomonadales;f__Rhodanobacteraceae;g__Rhodanobacter;s__Rhodanobacter spathiphylli	Healthy root endophyte-F_000264295.1	95	d__Bacteria;p__Proteobacteria;c__Gammaproteobacteria;o__Xanthomonadales;f__Rhodanobacteraceae;g__Rhodanobacter;s__Rhodanobacter spathiphylli	97.7	0.88	Healthy root endophyte-F_000264295.1	95	d__Bacteria;p__Proteobacteria;c__Gammaproteobacteria;o__Xanthomonadales;f__Rhodanobacteraceae;g__Rhodanobacter;s__Rhodanobacter spathiphylli	97.7	0.88	d__Bacteria;p__Proteobacteria;c__Gammaproteobacteria;o__Xanthomonadales;f__Rhodanobacteraceae;g__Rhodanobacter;s__	taxonomic classification defined by topology and ANI	topological placement and ANI have congruent species assignments	Healthy root endophyte-F_001427365.1, s__Rhodanobacter sp001427365, 95.0, 95.06, 0.86; Healthy root endophyte-F_001428385.1, s__Rhodanobacter sp001428385, 95.0, 86.54, 0.7; Healthy root endophyte-F_003069545.1, s__Rhodanobacter thiooxydans_A, 95.0, 86.49, 0.7; Healthy root endophyte-F_000230695.2, s__Rhodanobacter denitrificans, 95.0, 86.32, 0.72; Healthy root endophyte-F_001617365.1, s__Rhodanob…	61.9	11	N/A	N/A
Disease root endophyte-55	d__Bacteria;p__Proteobacteria;c__Gammaproteobacteria;o__Enterobacterales;f__Enterobacteriaceae;g__Hafnia;s__Hafnia alvei	Healthy root endophyte-F_000735375.1	95	d__Bacteria;p__Proteobacteria;c__Gammaproteobacteria;o__Enterobacterales;f__Enterobacteriaceae;g__Hafnia;s__Hafnia alvei	95.7	0.95	Healthy root endophyte-F_000735375.1	95	d__Bacteria;p__Proteobacteria;c__Gammaproteobacteria;o__Enterobacterales;f__Enterobacteriaceae;g__Hafnia;s__Hafnia alvei	95.7	0.95	d__Bacteria;p__Proteobacteria;c__Gammaproteobacteria;o__Enterobacterales;f__Enterobacteriaceae;g__Hafnia;s__	taxonomic classification defined by topology and ANI	topological placement and ANI have congruent species assignments	Healthy root endophyte-F_001586165.1, s__Hafnia proteus, 95.0, 94.5, 0.96; Healthy root endophyte-F_900095695.1, s__Hafnia alvei_B, 95.0, 93.67, 0.94; Healthy root endophyte-F_001655005.1, s__Hafnia paralvei, 95.0, 83.93, 0.78	67.2	11	N/A	N/A
Disease root endophyte-62	d__Bacteria;p__Proteobacteria;c__Alphaproteobacteria;o__Rhizobiales;f__Beijerinckiaceae;g__Bosea;s__Bosea vestrisii	Healthy root endophyte-F_000745475.1	95	d__Bacteria;p__Proteobacteria;c__Alphaproteobacteria;o__Rhizobiales;f__Beijerinckiaceae;g__Bosea;s__Bosea vestrisii	98.13	0.98	Healthy root endophyte-F_000745475.1	95	d__Bacteria;p__Proteobacteria;c__Alphaproteobacteria;o__Rhizobiales;f__Beijerinckiaceae;g__Bosea;s__Bosea vestrisii	98.13	0.98	d__Bacteria;p__Proteobacteria;c__Alphaproteobacteria;o__Rhizobiales;f__Beijerinckiaceae;g__Bosea;s__	taxonomic classification defined by topology and ANI	topological placement and ANI have congruent species assignments	Healthy root endophyte-A_900466745.1, s__Bosea sp900466745, 95.0, 87.79, 0.73; Healthy root endophyte-F_002220095.1, s__Bosea sp002220095, 95.0, 87.21, 0.82; Healthy root endophyte-A_001898115.1, s__Bosea sp001898115, 95.0, 86.94, 0.82; Healthy root endophyte-F_900168195.1, s__Bosea thiooxidans, 95.0, 86.29, 0.77; Healthy root endophyte-F_900102525.1, s__Bosea robiniae, 95.0, 86.25, 0.79; Healthy…	64.86	11	N/A	N/A
Healthy root endophyte-3	d__Bacteria;p__Proteobacteria;c__Alphaproteobacteria;o__Rhizobiales;f__Rhizobiaceae;g__Rhizobium;s__Rhizobium sp000799775	Healthy root endophyte-F_000799775.1	95	d__Bacteria;p__Proteobacteria;c__Alphaproteobacteria;o__Rhizobiales;f__Rhizobiaceae;g__Rhizobium;s__Rhizobium sp000799775	95.58	0.96	Healthy root endophyte-F_900465665.1	95	d__Bacteria;p__Proteobacteria;c__Alphaproteobacteria;o__Rhizobiales;f__Rhizobiaceae;g__Rhizobium;s__Rhizobium sp900465665	94.03	0.8	d__Bacteria;p__Proteobacteria;c__Alphaproteobacteria;o__Rhizobiales;f__Rhizobiaceae;g__Rhizobium;s__	ANI	topological placement and ANI have incongruent species assignments	Healthy root endophyte-F_000377565.1, s__Rhizobium sp000377565, 95.0, 94.16, 0.86; Healthy root endophyte-F_900467745.1, s__Rhizobium sp900467745, 95.0, 93.68, 0.85; Healthy root endophyte-F_014196505.1, s__Rhizobium metallidurans, 95.0, 91.31, 0.76; Healthy root endophyte-F_900472605.1, s__Rhizobium sp900472605, 95.0, 91.19, 0.83; Healthy root endophyte-F_000746385.1, s__Rhizobium sp000746385, 9…	76.49	11	N/A	N/A
Healthy root endophyte-36	d__Bacteria;p__Proteobacteria;c__Alphaproteobacteria;o__Sphingomonadales;f__Sphingomonadaceae;g__Novosphingobium;s__Novosphingobium sp000876675	Healthy root endophyte-F_000876675.2	95	d__Bacteria;p__Proteobacteria;c__Alphaproteobacteria;o__Sphingomonadales;f__Sphingomonadaceae;g__Novosphingobium;s__Novosphingobium sp000876675	97.01	0.88	Healthy root endophyte-F_000876675.2	95	d__Bacteria;p__Proteobacteria;c__Alphaproteobacteria;o__Sphingomonadales;f__Sphingomonadaceae;g__Novosphingobium;s__Novosphingobium sp000876675	97.01	0.88	d__Bacteria;p__Proteobacteria;c__Alphaproteobacteria;o__Sphingomonadales;f__Sphingomonadaceae;g__Novosphingobium;s__	taxonomic classification defined by topology and ANI	topological placement and ANI have congruent species assignments	Healthy root endophyte-F_001046635.1, s__Novosphingobium barchaimii, 95.0, 92.19, 0.73; Healthy root endophyte-F_902706195.1, s__Novosphingobium sp902706195, 95.0, 90.21, 0.71; Healthy root endophyte-F_000281975.1, s__Novosphingobium sp000281975, 95.0, 84.58, 0.58; Healthy root endophyte-F_001742225.1, s__Novosphingobium resinovorum, 95.0, 83.3, 0.6; Healthy root endophyte-F_002896965.1, s__Novos…	95.08	11	N/A	N/A
Disease root endophyte-44	d__Bacteria;p__Proteobacteria;c__Gammaproteobacteria;o__Burkholderiales;f__Burkholderiaceae;g__Herbaspirillum;s__Herbaspirillum hiltneri	Healthy root endophyte-F_001267925.1	95	d__Bacteria;p__Proteobacteria;c__Gammaproteobacteria;o__Burkholderiales;f__Burkholderiaceae;g__Herbaspirillum;s__Herbaspirillum hiltneri	96.94	0.92	Healthy root endophyte-F_001267925.1	95	d__Bacteria;p__Proteobacteria;c__Gammaproteobacteria;o__Burkholderiales;f__Burkholderiaceae;g__Herbaspirillum;s__Herbaspirillum hiltneri	96.94	0.92	d__Bacteria;p__Proteobacteria;c__Gammaproteobacteria;o__Burkholderiales;f__Burkholderiaceae;g__Herbaspirillum;s__	taxonomic classification defined by topology and ANI	topological placement and ANI have congruent species assignments	Healthy root endophyte-F_004563925.1, s__Herbaspirillum sp004563925, 95.0, 91.24, 0.9; Healthy root endophyte-F_000256565.1, s__Herbaspirillum lusitanum, 95.0, 90.97, 0.69; Healthy root endophyte-F_001189965.1, s__Herbaspirillum rhizosphaerae, 95.0, 86.89, 0.85; Healthy root endophyte-F_000282135.1, s__Herbaspirillum sp000282135, 95.0, 86.88, 0.82; Healthy root endophyte-F_000577615.1, s__Herbasp…	66.09	11	N/A	N/A
Healthy root endophyte-9	d__Bacteria;p__Bacteroidota;c__Bacteroidia;o__Sphingobacteriales;f__Sphingobacteriaceae;g__Pedobacter;s__Pedobacter ginsenosidimutans	Healthy root endophyte-F_001442625.1	95	d__Bacteria;p__Bacteroidota;c__Bacteroidia;o__Sphingobacteriales;f__Sphingobacteriaceae;g__Pedobacter;s__Pedobacter ginsenosidimutans	98.84	0.93	Healthy root endophyte-F_001442625.1	95	d__Bacteria;p__Bacteroidota;c__Bacteroidia;o__Sphingobacteriales;f__Sphingobacteriaceae;g__Pedobacter;s__Pedobacter ginsenosidimutans	98.84	0.93	d__Bacteria;p__Bacteroidota;c__Bacteroidia;o__Sphingobacteriales;f__Sphingobacteriaceae;g__Pedobacter;s__	taxonomic classification defined by topology and ANI	topological placement and ANI have congruent species assignments	Healthy root endophyte-F_000708285.2, s__Pedobacter borealis, 95.0, 92.05, 0.72; Healthy root endophyte-F_004310665.1, s__Pedobacter kyonggii, 95.0, 91.9, 0.76; Healthy root endophyte-F_003387415.1, s__Pedobacter sp003387415, 95.0, 91.46, 0.73; Healthy root endophyte-F_003054145.1, s__Pedobacter sp003054145, 95.0, 89.24, 0.69; Healthy root endophyte-F_004331735.1, s__Pedobacter sp004331735, 95.0,…	97.02	11	N/A	N/A
Disease root endophyte-90	d__Bacteria;p__Proteobacteria;c__Gammaproteobacteria;o__Enterobacterales;f__Enterobacteriaceae;g__Serratia;s__Serratia plymuthica	Healthy root endophyte-F_001590925.1	95	d__Bacteria;p__Proteobacteria;c__Gammaproteobacteria;o__Enterobacterales;f__Enterobacteriaceae;g__Serratia;s__Serratia plymuthica	97.47	0.86	Healthy root endophyte-F_001590925.1	95	d__Bacteria;p__Proteobacteria;c__Gammaproteobacteria;o__Enterobacterales;f__Enterobacteriaceae;g__Serratia;s__Serratia plymuthica	97.47	0.86	d__Bacteria;p__Proteobacteria;c__Gammaproteobacteria;o__Enterobacterales;f__Enterobacteriaceae;g__Serratia;s__	taxonomic classification defined by topology and ANI	topological placement and ANI have congruent species assignments	Healthy root endophyte-F_000261045.2, s__Serratia plymuthica_A, 95.0, 94.08, 0.83; Healthy root endophyte-F_008830365.1, s__Serratia proteamaculans, 95.0, 87.32, 0.78; Healthy root endophyte-F_900457075.1, s__Serratia quinivorans, 95.0, 87.19, 0.76; Healthy root endophyte-F_013337185.1, s__Serratia proteamaculans_D, 95.0, 87.03, 0.76; Healthy root endophyte-A_012719855.1, s__Serratia liquefaciens…	84.85	11	N/A	N/A
Disease root endophyte-43	d__Bacteria;p__Proteobacteria;c__Gammaproteobacteria;o__Burkholderiales;f__Burkholderiaceae;g__Variovorax;s__Variovorax boronicumulans	Healthy root endophyte-F_001591345.1	95	d__Bacteria;p__Proteobacteria;c__Gammaproteobacteria;o__Burkholderiales;f__Burkholderiaceae;g__Variovorax;s__Variovorax boronicumulans	97.05	0.88	Healthy root endophyte-F_001591345.1	95	d__Bacteria;p__Proteobacteria;c__Gammaproteobacteria;o__Burkholderiales;f__Burkholderiaceae;g__Variovorax;s__Variovorax boronicumulans	97.05	0.88	d__Bacteria;p__Proteobacteria;c__Gammaproteobacteria;o__Burkholderiales;f__Burkholderiaceae;g__Variovorax;s__	taxonomic classification defined by topology and ANI	topological placement and ANI have congruent species assignments	Healthy root endophyte-F_002754375.1, s__Variovorax sp002754375, 95.0, 94.5, 0.86; Healthy root endophyte-F_009498455.1, s__Variovorax paradoxus_H, 95.0, 94.17, 0.85; Healthy root endophyte-F_001426505.1, s__Variovorax sp001426505, 95.0, 94.02, 0.79; Healthy root endophyte-F_004216615.1, s__Variovorax sp004216615, 95.0, 88.89, 0.69; Healthy root endophyte-F_900100965.1, s__Variovorax sp900100965,…	87.29	11	N/A	N/A
Disease root endophyte-81	d__Bacteria;p__Proteobacteria;c__Gammaproteobacteria;o__Burkholderiales;f__Burkholderiaceae;g__Comamonas;s__Comamonas acidovorans	Healthy root endophyte-F_001598795.1	95.4801	d__Bacteria;p__Proteobacteria;c__Gammaproteobacteria;o__Burkholderiales;f__Burkholderiaceae;g__Comamonas;s__Comamonas acidovorans	97.75	0.91	Healthy root endophyte-F_001598795.1	95.4801	d__Bacteria;p__Proteobacteria;c__Gammaproteobacteria;o__Burkholderiales;f__Burkholderiaceae;g__Comamonas;s__Comamonas acidovorans	97.75	0.91	d__Bacteria;p__Proteobacteria;c__Gammaproteobacteria;o__Burkholderiales;f__Burkholderiaceae;g__Comamonas;s__	taxonomic classification defined by topology and ANI	topological placement and ANI have congruent species assignments	Healthy root endophyte-F_001571325.1, s__Comamonas tsuruhatensis, 95.4801, 95.48, 0.84; Healthy root endophyte-F_001544075.1, s__Comamonas terrae, 95.0, 84.64, 0.69; Healthy root endophyte-A_014637085.1, s__Comamonas phosphati, 95.0, 84.57, 0.69; Healthy root endophyte-F_000429845.1, s__Comamonas composti, 95.0, 82.92, 0.61; Healthy root endophyte-F_000739375.1, s__Comamonas testosteroni_B, 95.0,…	94.98	11	N/A	N/A
Disease root endophyte-73	d__Bacteria;p__Proteobacteria;c__Alphaproteobacteria;o__Rhizobiales;f__Rhizobiaceae;g__Rhizobium;s__Rhizobium sp001692325	Healthy root endophyte-F_001692325.1	95	d__Bacteria;p__Proteobacteria;c__Alphaproteobacteria;o__Rhizobiales;f__Rhizobiaceae;g__Rhizobium;s__Rhizobium sp001692325	97.14	0.93	Healthy root endophyte-F_001692325.1	95	d__Bacteria;p__Proteobacteria;c__Alphaproteobacteria;o__Rhizobiales;f__Rhizobiaceae;g__Rhizobium;s__Rhizobium sp001692325	97.14	0.93	d__Bacteria;p__Proteobacteria;c__Alphaproteobacteria;o__Rhizobiales;f__Rhizobiaceae;g__Rhizobium;s__	taxonomic classification defined by topology and ANI	topological placement and ANI have congruent species assignments	Healthy root endophyte-F_000745735.1, s__Rhizobium rhizogenes_A, 95.0, 88.36, 0.8; Healthy root endophyte-F_000745725.1, s__Rhizobium rhizogenes_B, 95.0, 86.96, 0.71; Healthy root endophyte-F_900094565.1, s__Rhizobium lusitanum, 95.0, 86.96, 0.7; Healthy root endophyte-F_900094545.1, s__Rhizobium miluonense, 95.0, 86.35, 0.68; Healthy root endophyte-F_000359745.1, s__Rhizobium freirei, 95.0, 86.1…	68.95	11	N/A	N/A
Disease root endophyte-7	d__Bacteria;p__Proteobacteria;c__Gammaproteobacteria;o__Pseudomonadales;f__Pseudomonadaceae;g__Pseudomonas_E;s__Pseudomonas_E koreensis_A	Healthy root endophyte-F_002003425.1	95	d__Bacteria;p__Proteobacteria;c__Gammaproteobacteria;o__Pseudomonadales;f__Pseudomonadaceae;g__Pseudomonas_E;s__Pseudomonas_E koreensis_A	97.45	0.92	Healthy root endophyte-F_002003425.1	95	d__Bacteria;p__Proteobacteria;c__Gammaproteobacteria;o__Pseudomonadales;f__Pseudomonadaceae;g__Pseudomonas_E;s__Pseudomonas_E koreensis_A	97.45	0.92	d__Bacteria;p__Proteobacteria;c__Gammaproteobacteria;o__Pseudomonadales;f__Pseudomonadaceae;g__Pseudomonas_E;s__	taxonomic classification defined by topology and ANI	topological placement and ANI have congruent species assignments	Healthy root endophyte-F_009834515.1, s__Pseudomonas_E sp009834515, 95.0, 93.83, 0.86; Healthy root endophyte-F_900187515.1, s__Pseudomonas_E sp900187515, 95.0, 93.61, 0.85; Healthy root endophyte-F_003053805.1, s__Pseudomonas_E sp003053805, 95.0, 93.44, 0.86; Healthy root endophyte-F_005938625.1, s__Pseudomonas_E fluorescens_BD, 95.0, 93.33, 0.85; Healthy root endophyte-F_004011755.1, s__Pseudom…	67.86	11	N/A	N/A
Healthy root endophyte-2	d__Bacteria;p__Proteobacteria;c__Gammaproteobacteria;o__Pseudomonadales;f__Pseudomonadaceae;g__Pseudomonas_E;s__Pseudomonas_E koreensis_A	Healthy root endophyte-F_002003425.1	95	d__Bacteria;p__Proteobacteria;c__Gammaproteobacteria;o__Pseudomonadales;f__Pseudomonadaceae;g__Pseudomonas_E;s__Pseudomonas_E koreensis_A	97.45	0.91	Healthy root endophyte-F_002003425.1	95	d__Bacteria;p__Proteobacteria;c__Gammaproteobacteria;o__Pseudomonadales;f__Pseudomonadaceae;g__Pseudomonas_E;s__Pseudomonas_E koreensis_A	97.45	0.91	d__Bacteria;p__Proteobacteria;c__Gammaproteobacteria;o__Pseudomonadales;f__Pseudomonadaceae;g__Pseudomonas_E;s__	taxonomic classification defined by topology and ANI	topological placement and ANI have congruent species assignments	Healthy root endophyte-F_009834515.1, s__Pseudomonas_E sp009834515, 95.0, 93.94, 0.86; Healthy root endophyte-F_900187515.1, s__Pseudomonas_E sp900187515, 95.0, 93.74, 0.86; Healthy root endophyte-F_003053805.1, s__Pseudomonas_E sp003053805, 95.0, 93.55, 0.85; Healthy root endophyte-F_004011755.1, s__Pseudomonas_E sp004011755, 95.0, 93.52, 0.86; Healthy root endophyte-F_005938625.1, s__Pseudomona…	91.26	11	N/A	N/A
Disease root endophyte-8	d__Bacteria;p__Firmicutes_A;c__Clostridia;o__Clostridiales;f__Clostridiaceae;g__Clostridium;s__Clostridium puniceum	Healthy root endophyte-F_002006345.1	95	d__Bacteria;p__Firmicutes_A;c__Clostridia;o__Clostridiales;f__Clostridiaceae;g__Clostridium;s__Clostridium puniceum	99.17	0.92	Healthy root endophyte-F_002006345.1	95	d__Bacteria;p__Firmicutes_A;c__Clostridia;o__Clostridiales;f__Clostridiaceae;g__Clostridium;s__Clostridium puniceum	99.17	0.92	d__Bacteria;p__Firmicutes_A;c__Clostridia;o__Clostridiales;f__Clostridiaceae;g__Clostridium;s__	taxonomic classification defined by topology and ANI	topological placement and ANI have congruent species assignments	Healthy root endophyte-F_009928485.1, s__Clostridium sp009928485, 95.0, 84.28, 0.59; Healthy root endophyte-A_003129525.1, s__Clostridium beijerinckii_D, 95.0, 83.78, 0.45; Healthy root endophyte-F_002029255.1, s__Clostridium chromiireducens, 95.0, 81.69, 0.48; Healthy root endophyte-F_002006445.1, s__Clostridium beijerinckii, 95.0, 81.66, 0.46; Healthy root endophyte-F_000473995.1, s__Clostridiu…	90.45	11	N/A	N/A
Disease root endophyte-1	d__Bacteria;p__Proteobacteria;c__Gammaproteobacteria;o__Burkholderiales;f__Burkholderiaceae;g__Achromobacter;s__Achromobacter marplatensis	Healthy root endophyte-F_002209535.1	95	d__Bacteria;p__Proteobacteria;c__Gammaproteobacteria;o__Burkholderiales;f__Burkholderiaceae;g__Achromobacter;s__Achromobacter marplatensis	98.15	0.93	Healthy root endophyte-F_002209535.1	95	d__Bacteria;p__Proteobacteria;c__Gammaproteobacteria;o__Burkholderiales;f__Burkholderiaceae;g__Achromobacter;s__Achromobacter marplatensis	98.15	0.93	d__Bacteria;p__Proteobacteria;c__Gammaproteobacteria;o__Burkholderiales;f__Burkholderiaceae;g__Achromobacter;s__	taxonomic classification defined by topology and ANI	topological placement and ANI have congruent species assignments	Healthy root endophyte-F_012928505.1, s__Achromobacter sp012928505, 95.0, 91.65, 0.85; Healthy root endophyte-F_014170335.1, s__Achromobacter sp014170335, 95.0, 91.26, 0.85; Healthy root endophyte-F_002975275.1, s__Achromobacter sp002975275, 95.0, 90.05, 0.83; Healthy root endophyte-F_902859625.1, s__Achromobacter pestifer, 95.0, 88.78, 0.84; Healthy root endophyte-F_902859595.1, s__Achromobacter…	85.01	11	N/A	N/A
Disease root endophyte-86	d__Bacteria;p__Proteobacteria;c__Gammaproteobacteria;o__Xanthomonadales;f__Xanthomonadaceae;g__Stenotrophomonas;s__Stenotrophomonas lactitubi	Healthy root endophyte-F_002803515.1	95	d__Bacteria;p__Proteobacteria;c__Gammaproteobacteria;o__Xanthomonadales;f__Xanthomonadaceae;g__Stenotrophomonas;s__Stenotrophomonas lactitubi	95.51	0.87	N/A	N/A	N/A	N/A	N/A	d__Bacteria;p__Proteobacteria;c__Gammaproteobacteria;o__Xanthomonadales;f__Xanthomonadaceae;g__Stenotrophomonas;s__	ANI	topological placement and ANI have incongruent species assignments	Healthy root endophyte-F_002803515.1, s__Stenotrophomonas lactitubi, 95.0, 95.51, 0.87; Healthy root endophyte-F_002750975.1, s__Stenotrophomonas indicatrix, 95.0, 93.86, 0.88; Healthy root endophyte-F_013364355.1, s__Stenotrophomonas sp013364355, 95.0, 93.69, 0.85; Healthy root endophyte-F_002192255.1, s__Stenotrophomonas sp002192255, 95.0, 88.74, 0.79; Healthy root endophyte-F_004920835.1, s__S…	83.62	11	N/A	N/A
Disease root endophyte-75	d__Bacteria;p__Proteobacteria;c__Gammaproteobacteria;o__Burkholderiales;f__Burkholderiaceae;g__Achromobacter;s__Achromobacter sp002975275	Healthy root endophyte-F_002975275.1	95	d__Bacteria;p__Proteobacteria;c__Gammaproteobacteria;o__Burkholderiales;f__Burkholderiaceae;g__Achromobacter;s__Achromobacter sp002975275	98.93	0.94	Healthy root endophyte-F_002975275.1	95	d__Bacteria;p__Proteobacteria;c__Gammaproteobacteria;o__Burkholderiales;f__Burkholderiaceae;g__Achromobacter;s__Achromobacter sp002975275	98.93	0.94	d__Bacteria;p__Proteobacteria;c__Gammaproteobacteria;o__Burkholderiales;f__Burkholderiaceae;g__Achromobacter;s__	taxonomic classification defined by topology and ANI	topological placement and ANI have congruent species assignments	Healthy root endophyte-F_012928505.1, s__Achromobacter sp012928505, 95.0, 91.37, 0.84; Healthy root endophyte-F_014170335.1, s__Achromobacter sp014170335, 95.0, 91.33, 0.83; Healthy root endophyte-F_002209535.1, s__Achromobacter marplatensis, 95.0, 89.95, 0.8; Healthy root endophyte-F_902859625.1, s__Achromobacter pestifer, 95.0, 87.81, 0.78; Healthy root endophyte-F_902859595.1, s__Achromobacter…	87.29	11	N/A	N/A
Disease root endophyte-58	d__Bacteria;p__Proteobacteria;c__Alphaproteobacteria;o__Rhizobiales_A;f__Rhizobiaceae_A;g__Ochrobactrum_A;s__Ochrobactrum_A pituitosum	Healthy root endophyte-F_003049685.1	95	d__Bacteria;p__Proteobacteria;c__Alphaproteobacteria;o__Rhizobiales_A;f__Rhizobiaceae_A;g__Ochrobactrum_A;s__Ochrobactrum_A pituitosum	97.66	0.88	Healthy root endophyte-F_003049685.1	95	d__Bacteria;p__Proteobacteria;c__Alphaproteobacteria;o__Rhizobiales_A;f__Rhizobiaceae_A;g__Ochrobactrum_A;s__Ochrobactrum_A pituitosum	97.66	0.88	d__Bacteria;p__Proteobacteria;c__Alphaproteobacteria;o__Rhizobiales_A;f__Rhizobiaceae_A;g__Ochrobactrum_A;s__	taxonomic classification defined by topology and ANI	topological placement and ANI have congruent species assignments	Healthy root endophyte-F_002252505.1, s__Ochrobactrum_A grignonense, 95.0, 92.9, 0.77; Healthy root endophyte-F_002278035.1, s__Ochrobactrum_A quorumnocens, 95.0, 88.83, 0.82; Healthy root endophyte-F_002252475.1, s__Ochrobactrum_A rhizosphaerae, 95.0, 86.84, 0.76; Healthy root endophyte-F_004368705.1, s__Ochrobactrum_A sp004368705, 95.0, 86.79, 0.77; Healthy root endophyte-F_002252525.1, s__Ochr…	89.87	11	N/A	N/A
Disease root endophyte-35	d__Bacteria;p__Bacteroidota;c__Bacteroidia;o__Sphingobacteriales;f__Sphingobacteriaceae;g__Pedobacter;s__Pedobacter chitinilyticus	Healthy root endophyte-F_003313385.1	95	d__Bacteria;p__Bacteroidota;c__Bacteroidia;o__Sphingobacteriales;f__Sphingobacteriaceae;g__Pedobacter;s__Pedobacter chitinilyticus	95.83	0.91	Healthy root endophyte-F_003313385.1	95	d__Bacteria;p__Bacteroidota;c__Bacteroidia;o__Sphingobacteriales;f__Sphingobacteriaceae;g__Pedobacter;s__Pedobacter chitinilyticus	95.83	0.91	d__Bacteria;p__Bacteroidota;c__Bacteroidia;o__Sphingobacteriales;f__Sphingobacteriaceae;g__Pedobacter;s__	taxonomic classification defined by topology and ANI	topological placement and ANI have congruent species assignments	Healthy root endophyte-F_003313505.1, s__Pedobacter nanyangensis, 95.0, 84.27, 0.71; Healthy root endophyte-F_900215335.1, s__Pedobacter xixiisoli, 95.0, 80.11, 0.48; Healthy root endophyte-F_005925325.1, s__Pedobacter helvus, 95.0, 80.05, 0.47; Healthy root endophyte-A_002399615.1, s__Pedobacter sp002399615, 95.0, 79.67, 0.42; Healthy root endophyte-F_005925345.1, s__Pedobacter ureilyticus, 95.0…	91.74	11	N/A	N/A
Disease root endophyte-71	d__Bacteria;p__Bacteroidota;c__Bacteroidia;o__Flavobacteriales;f__Flavobacteriaceae;g__Flavobacterium;s__Flavobacterium endophyticum	Healthy root endophyte-F_003634455.1	95	d__Bacteria;p__Bacteroidota;c__Bacteroidia;o__Flavobacteriales;f__Flavobacteriaceae;g__Flavobacterium;s__Flavobacterium endophyticum	96.71	0.93	Healthy root endophyte-F_003634455.1	95	d__Bacteria;p__Bacteroidota;c__Bacteroidia;o__Flavobacteriales;f__Flavobacteriaceae;g__Flavobacterium;s__Flavobacterium endophyticum	96.71	0.93	d__Bacteria;p__Bacteroidota;c__Bacteroidia;o__Flavobacteriales;f__Flavobacteriaceae;g__Flavobacterium;s__	taxonomic classification defined by topology and ANI	topological placement and ANI have congruent species assignments	Healthy root endophyte-F_006385255.1, s__Flavobacterium microcysteis, 95.0, 81.98, 0.65; Healthy root endophyte-F_002846575.1, s__Flavobacterium lindanitolerans, 95.0, 81.58, 0.67; Healthy root endophyte-F_003865365.1, s__Flavobacterium macacae, 95.0, 79.9, 0.44; Healthy root endophyte-F_000422705.1, s__Flavobacterium soli, 95.0, 78.86, 0.22; Healthy root endophyte-F_007109225.1, s__Flavobacteriu…	97.6	11	N/A	N/A
Healthy root endophyte-7	d__Bacteria;p__Bacteroidota;c__Bacteroidia;o__Flavobacteriales;f__Flavobacteriaceae;g__Flavobacterium;s__Flavobacterium endophyticum	Healthy root endophyte-F_003634455.1	95	d__Bacteria;p__Bacteroidota;c__Bacteroidia;o__Flavobacteriales;f__Flavobacteriaceae;g__Flavobacterium;s__Flavobacterium endophyticum	97.47	0.96	Healthy root endophyte-F_003634455.1	95	d__Bacteria;p__Bacteroidota;c__Bacteroidia;o__Flavobacteriales;f__Flavobacteriaceae;g__Flavobacterium;s__Flavobacterium endophyticum	97.47	0.96	d__Bacteria;p__Bacteroidota;c__Bacteroidia;o__Flavobacteriales;f__Flavobacteriaceae;g__Flavobacterium;s__	taxonomic classification defined by topology and ANI	topological placement and ANI have congruent species assignments	Healthy root endophyte-F_006385255.1, s__Flavobacterium microcysteis, 95.0, 81.92, 0.7; Healthy root endophyte-F_002846575.1, s__Flavobacterium lindanitolerans, 95.0, 81.69, 0.68; Healthy root endophyte-F_003865365.1, s__Flavobacterium macacae, 95.0, 79.76, 0.44; Healthy root endophyte-F_000422705.1, s__Flavobacterium soli, 95.0, 78.91, 0.25; Healthy root endophyte-F_009915155.1, s__Flavobacteriu…	97.58	11	N/A	N/A
Disease root endophyte-87	d__Bacteria;p__Proteobacteria;c__Alphaproteobacteria;o__Rhizobiales;f__Rhizobiaceae;g__Agrobacterium;s__Agrobacterium sp900013535	Healthy root endophyte-F_005221385.1	95	d__Bacteria;p__Proteobacteria;c__Alphaproteobacteria;o__Rhizobiales;f__Rhizobiaceae;g__Agrobacterium;s__Agrobacterium sp900013535	98.28	0.84	Healthy root endophyte-F_005221385.1	95	d__Bacteria;p__Proteobacteria;c__Alphaproteobacteria;o__Rhizobiales;f__Rhizobiaceae;g__Agrobacterium;s__Agrobacterium sp900013535	98.28	0.84	d__Bacteria;p__Proteobacteria;c__Alphaproteobacteria;o__Rhizobiales;f__Rhizobiaceae;g__Agrobacterium;s__	taxonomic classification defined by topology and ANI	topological placement and ANI have congruent species assignments	Healthy root endophyte-F_007002745.1, s__Agrobacterium rhizogenes_B, 95.0, 93.35, 0.78; Healthy root endophyte-F_013337285.1, s__Agrobacterium tumefaciens_H, 95.0, 92.14, 0.79; Healthy root endophyte-F_002005205.3, s__Agrobacterium rhizogenes_A, 95.0, 90.98, 0.78; Healthy root endophyte-F_002943835.1, s__Agrobacterium deltaense, 95.0, 88.82, 0.75; Healthy root endophyte-F_900012615.1, s__Agrobact…	54.32	11	N/A	N/A
Disease root endophyte-34	d__Bacteria;p__Bacteroidota;c__Bacteroidia;o__Flavobacteriales;f__Flavobacteriaceae;g__Flavobacterium;s__Flavobacterium microcysteis	Healthy root endophyte-F_006385255.1	95	d__Bacteria;p__Bacteroidota;c__Bacteroidia;o__Flavobacteriales;f__Flavobacteriaceae;g__Flavobacterium;s__Flavobacterium microcysteis	95.62	0.92	Healthy root endophyte-F_006385255.1	95	d__Bacteria;p__Bacteroidota;c__Bacteroidia;o__Flavobacteriales;f__Flavobacteriaceae;g__Flavobacterium;s__Flavobacterium microcysteis	95.62	0.92	d__Bacteria;p__Bacteroidota;c__Bacteroidia;o__Flavobacteriales;f__Flavobacteriaceae;g__Flavobacterium;s__	taxonomic classification defined by topology and ANI	topological placement and ANI have congruent species assignments	Healthy root endophyte-F_002846575.1, s__Flavobacterium lindanitolerans, 95.0, 87.15, 0.85; Healthy root endophyte-F_003634455.1, s__Flavobacterium endophyticum, 95.0, 81.94, 0.67; Healthy root endophyte-F_003865365.1, s__Flavobacterium macacae, 95.0, 79.22, 0.37; Healthy root endophyte-F_000422705.1, s__Flavobacterium soli, 95.0, 78.25, 0.22; Healthy root endophyte-A_001800905.1, s__Flavobacteri…	93.83	11	N/A	N/A
Disease root endophyte-85	d__Bacteria;p__Proteobacteria;c__Gammaproteobacteria;o__Enterobacterales;f__Enterobacteriaceae;g__Enterobacter;s__Enterobacter asburiae_B	Healthy root endophyte-F_007035645.1	96.8818	d__Bacteria;p__Proteobacteria;c__Gammaproteobacteria;o__Enterobacterales;f__Enterobacteriaceae;g__Enterobacter;s__Enterobacter asburiae_B	98.17	0.93	Healthy root endophyte-F_000762975.1	96.45	d__Bacteria;p__Proteobacteria;c__Gammaproteobacteria;o__Enterobacterales;f__Enterobacteriaceae;g__Enterobacter;s__Enterobacter sp000762975	96.29	0.9	d__Bacteria;p__Proteobacteria;c__Gammaproteobacteria;o__Enterobacterales;f__Enterobacteriaceae;g__Enterobacter;s__	ANI	topological placement and ANI have incongruent species assignments	Healthy root endophyte-F_001521715.1, s__Enterobacter asburiae, 96.8818, 96.66, 0.87; Healthy root endophyte-F_002208095.1, s__Enterobacter cloacae_M, 96.7528, 96.56, 0.92; Healthy root endophyte-F_003634515.1, s__Enterobacter asburiae_A, 96.0274, 95.36, 0.9; Healthy root endophyte-F_000493015.1, s__Enterobacter sp000493015, 95.7595, 94.91, 0.89; Healthy root endophyte-F_008080435.1, s__Enterobac…	64.32	11	N/A	N/A
Disease root endophyte-23	d__Bacteria;p__Bacteroidota;c__Bacteroidia;o__Sphingobacteriales;f__Sphingobacteriaceae;g__Sphingobacterium;s__Sphingobacterium siyangense	Healthy root endophyte-F_007830445.1	95	d__Bacteria;p__Bacteroidota;c__Bacteroidia;o__Sphingobacteriales;f__Sphingobacteriaceae;g__Sphingobacterium;s__Sphingobacterium siyangense	95.64	0.82	Healthy root endophyte-F_007830445.1	95	d__Bacteria;p__Bacteroidota;c__Bacteroidia;o__Sphingobacteriales;f__Sphingobacteriaceae;g__Sphingobacterium;s__Sphingobacterium siyangense	95.64	0.82	d__Bacteria;p__Bacteroidota;c__Bacteroidia;o__Sphingobacteriales;f__Sphingobacteriaceae;g__Sphingobacterium;s__	taxonomic classification defined by topology and ANI	topological placement and ANI have congruent species assignments	Healthy root endophyte-F_900457465.1, s__Sphingobacterium multivorum, 95.0, 92.03, 0.76; Healthy root endophyte-A_002420705.1, s__Sphingobacterium sp002420705, 95.0, 87.41, 0.77; Healthy root endophyte-A_002500745.1, s__Sphingobacterium sp002500745, 95.0, 86.28, 0.65; Healthy root endophyte-A_002429765.1, s__Sphingobacterium sp002429765, 95.0, 85.05, 0.66; Healthy root endophyte-A_002454415.1, s_…	65.34	11	N/A	N/A
Disease root endophyte-37	d__Bacteria;p__Proteobacteria;c__Alphaproteobacteria;o__Sphingomonadales;f__Sphingomonadaceae;g__Sphingobium;s__Sphingobium limneticum	Healthy root endophyte-F_008710155.1	95	d__Bacteria;p__Proteobacteria;c__Alphaproteobacteria;o__Sphingomonadales;f__Sphingomonadaceae;g__Sphingobium;s__Sphingobium limneticum	97.01	0.87	Healthy root endophyte-F_008710155.1	95	d__Bacteria;p__Proteobacteria;c__Alphaproteobacteria;o__Sphingomonadales;f__Sphingomonadaceae;g__Sphingobium;s__Sphingobium limneticum	97.01	0.87	d__Bacteria;p__Proteobacteria;c__Alphaproteobacteria;o__Sphingomonadales;f__Sphingomonadaceae;g__Sphingobium;s__	taxonomic classification defined by topology and ANI	topological placement and ANI have congruent species assignments	Healthy root endophyte-F_001421665.1, s__Sphingobium sp001421665, 95.0, 89.22, 0.73; Healthy root endophyte-F_014203965.1, s__Sphingobium sp014203965, 95.0, 88.93, 0.74; Healthy root endophyte-F_004152865.1, s__Sphingobium cupriresistens, 95.0, 86.49, 0.63; Healthy root endophyte-F_900111125.1, s__Sphingobium sp900111125, 95.0, 86.4, 0.69; Healthy root endophyte-A_013822485.1, s__Sphingobium sp01…	72.23	11	N/A	N/A
Disease root endophyte-2	d__Bacteria;p__Proteobacteria;c__Gammaproteobacteria;o__Burkholderiales;f__Burkholderiaceae;g__Rhizobacter;s__Rhizobacter sp012275445	Healthy root endophyte-F_012275445.1	95	d__Bacteria;p__Proteobacteria;c__Gammaproteobacteria;o__Burkholderiales;f__Burkholderiaceae;g__Rhizobacter;s__Rhizobacter sp012275445	95.64	0.89	Healthy root endophyte-F_012275445.1	95	d__Bacteria;p__Proteobacteria;c__Gammaproteobacteria;o__Burkholderiales;f__Burkholderiaceae;g__Rhizobacter;s__Rhizobacter sp012275445	95.64	0.89	d__Bacteria;p__Proteobacteria;c__Gammaproteobacteria;o__Burkholderiales;f__Burkholderiaceae;g__Rhizobacter;s__	taxonomic classification defined by topology and ANI	topological placement and ANI have congruent species assignments	Healthy root endophyte-F_001425825.1, s__Rhizobacter sp001425825, 95.0, 94.72, 0.86; Healthy root endophyte-F_900142965.1, s__Rhizobacter sp900142965, 95.0, 92.36, 0.85; Healthy root endophyte-F_000799605.1, s__Rhizobacter sp000799605, 95.0, 91.69, 0.83; Healthy root endophyte-F_000800095.1, s__Rhizobacter sp000800095, 95.0, 91.53, 0.81; Healthy root endophyte-F_012932665.1, s__Rhizobacter sp0129…	87.61	11	N/A	N/A
Healthy root endophyte-37	d__Bacteria;p__Proteobacteria;c__Alphaproteobacteria;o__Rhizobiales;f__Rhizobiaceae;g__Agrobacterium;s__Agrobacterium tumefaciens_H	Healthy root endophyte-F_013337285.1	95	d__Bacteria;p__Proteobacteria;c__Alphaproteobacteria;o__Rhizobiales;f__Rhizobiaceae;g__Agrobacterium;s__Agrobacterium tumefaciens_H	97.93	0.95	Healthy root endophyte-F_013337285.1	95	d__Bacteria;p__Proteobacteria;c__Alphaproteobacteria;o__Rhizobiales;f__Rhizobiaceae;g__Agrobacterium;s__Agrobacterium tumefaciens_H	97.93	0.95	d__Bacteria;p__Proteobacteria;c__Alphaproteobacteria;o__Rhizobiales;f__Rhizobiaceae;g__Agrobacterium;s__	taxonomic classification defined by topology and ANI	topological placement and ANI have congruent species assignments	Healthy root endophyte-F_007002745.1, s__Agrobacterium rhizogenes_B, 95.0, 92.98, 0.9; Healthy root endophyte-F_005221385.1, s__Agrobacterium sp900013535, 95.0, 92.77, 0.91; Healthy root endophyte-F_002005205.3, s__Agrobacterium rhizogenes_A, 95.0, 90.85, 0.89; Healthy root endophyte-F_900012615.1, s__Agrobacterium sp900012615, 95.0, 89.02, 0.85; Healthy root endophyte-F_002943835.1, s__Agrobacte…	95.2	11	N/A	N/A
Disease root endophyte-88	d__Bacteria;p__Proteobacteria;c__Gammaproteobacteria;o__Burkholderiales;f__Burkholderiaceae;g__Comamonas;s__Comamonas koreensis	Healthy root endophyte-F_014076495.1	95	d__Bacteria;p__Proteobacteria;c__Gammaproteobacteria;o__Burkholderiales;f__Burkholderiaceae;g__Comamonas;s__Comamonas koreensis	95.29	0.89	Healthy root endophyte-F_014076495.1	95	d__Bacteria;p__Proteobacteria;c__Gammaproteobacteria;o__Burkholderiales;f__Burkholderiaceae;g__Comamonas;s__Comamonas koreensis	95.29	0.89	d__Bacteria;p__Proteobacteria;c__Gammaproteobacteria;o__Burkholderiales;f__Burkholderiaceae;g__Comamonas;s__	taxonomic classification defined by topology and ANI	topological placement and ANI have congruent species assignments	Healthy root endophyte-F_004364775.1, s__Comamonas sp004364775, 95.0, 93.1, 0.88; Healthy root endophyte-A_002472915.1, s__Comamonas sp002472915, 95.0, 91.79, 0.87; Healthy root endophyte-F_014109725.1, s__Comamonas piscis, 95.0, 90.95, 0.88; Healthy root endophyte-F_014207855.1, s__Comamonas odontotermitis, 95.0, 82.99, 0.59; Healthy root endophyte-F_001598795.1, s__Comamonas acidovorans, 95.480…	84.22	11	N/A	N/A
Disease root endophyte-69	d__Bacteria;p__Proteobacteria;c__Gammaproteobacteria;o__Xanthomonadales;f__Rhodanobacteraceae;g__Dokdonella_A;s__Dokdonella_A fugitiva_A	Healthy root endophyte-F_014138265.1	95	d__Bacteria;p__Proteobacteria;c__Gammaproteobacteria;o__Xanthomonadales;f__Rhodanobacteraceae;g__Dokdonella_A;s__Dokdonella_A fugitiva_A	97.3	0.97	Healthy root endophyte-F_014138265.1	95	d__Bacteria;p__Proteobacteria;c__Gammaproteobacteria;o__Xanthomonadales;f__Rhodanobacteraceae;g__Dokdonella_A;s__Dokdonella_A fugitiva_A	97.3	0.97	d__Bacteria;p__Proteobacteria;c__Gammaproteobacteria;o__Xanthomonadales;f__Rhodanobacteraceae;g__Dokdonella_A;s__	taxonomic classification defined by topology and ANI	topological placement and ANI have congruent species assignments	Healthy root endophyte-F_004342425.1, s__Dokdonella_A fugitiva, 95.0, 88.07, 0.84; Healthy root endophyte-A_009996615.1, s__Dokdonella_A sp009996615, 95.0, 82.53, 0.66; Healthy root endophyte-A_004143945.1, s__Dokdonella_A sp004143945, 95.0, 81.72, 0.67; Healthy root endophyte-A_002297645.1, s__Dokdonella_A sp002297645, 95.0, 81.48, 0.61; Healthy root endophyte-A_014338185.1, s__Dokdonella_A sp01…	60.63	11	N/A	N/A
Disease root endophyte-60	d__Bacteria;p__Proteobacteria;c__Alphaproteobacteria;o__Rhizobiales;f__Rhizobiaceae;g__Neorhizobium;s__Neorhizobium wenxiniae	Healthy root endophyte-F_014201355.1	95	d__Bacteria;p__Proteobacteria;c__Alphaproteobacteria;o__Rhizobiales;f__Rhizobiaceae;g__Neorhizobium;s__Neorhizobium wenxiniae	97.43	0.93	Healthy root endophyte-F_014201355.1	95	d__Bacteria;p__Proteobacteria;c__Alphaproteobacteria;o__Rhizobiales;f__Rhizobiaceae;g__Neorhizobium;s__Neorhizobium wenxiniae	97.43	0.93	d__Bacteria;p__Proteobacteria;c__Alphaproteobacteria;o__Rhizobiales;f__Rhizobiaceae;g__Neorhizobium;s__	taxonomic classification defined by topology and ANI	topological placement and ANI have congruent species assignments	Healthy root endophyte-A_900472575.1, s__Neorhizobium cellulosilyticum, 95.0, 92.69, 0.88; Healthy root endophyte-A_002500765.1, s__Neorhizobium sp002500765, 95.0, 87.71, 0.7; Healthy root endophyte-A_002376235.1, s__Neorhizobium sp002376235, 95.0, 87.67, 0.78; Healthy root endophyte-F_900469445.1, s__Neorhizobium sp900469445, 95.0, 87.12, 0.77; Healthy root endophyte-F_900466875.1, s__Neorhizobi…	79.04	11	N/A	N/A
Disease root endophyte-10	d__Bacteria;p__Proteobacteria;c__Alphaproteobacteria;o__Rhizobiales;f__Rhizobiaceae;g__Rhizobium;s__Rhizobium miluonense	Healthy root endophyte-F_900094545.1	95	d__Bacteria;p__Proteobacteria;c__Alphaproteobacteria;o__Rhizobiales;f__Rhizobiaceae;g__Rhizobium;s__Rhizobium miluonense	97.25	0.94	Healthy root endophyte-F_900094545.1	95	d__Bacteria;p__Proteobacteria;c__Alphaproteobacteria;o__Rhizobiales;f__Rhizobiaceae;g__Rhizobium;s__Rhizobium miluonense	97.25	0.94	d__Bacteria;p__Proteobacteria;c__Alphaproteobacteria;o__Rhizobiales;f__Rhizobiaceae;g__Rhizobium;s__	taxonomic classification defined by topology and ANI	topological placement and ANI have congruent species assignments	Healthy root endophyte-F_000359745.1, s__Rhizobium freirei, 95.0, 91.36, 0.84; Healthy root endophyte-F_014207095.1, s__Rhizobium lusitanum_B, 95.0, 86.71, 0.79; Healthy root endophyte-F_003627795.1, s__Rhizobium sp003627795, 95.0, 86.23, 0.72; Healthy root endophyte-F_010668395.1, s__Rhizobium lusitanum_A, 95.0, 86.18, 0.72; Healthy root endophyte-F_008370325.1, s__Rhizobium tropici_B, 95.0, 86.…	72.19	11	N/A	N/A
Disease root endophyte-25	d__Bacteria;p__Proteobacteria;c__Gammaproteobacteria;o__Pseudomonadales;f__Pseudomonadaceae;g__Pseudomonas_E;s__Pseudomonas_E marginalis	Healthy root endophyte-F_900105325.1	95	d__Bacteria;p__Proteobacteria;c__Gammaproteobacteria;o__Pseudomonadales;f__Pseudomonadaceae;g__Pseudomonas_E;s__Pseudomonas_E marginalis	97.02	0.83	Healthy root endophyte-F_900105325.1	95	d__Bacteria;p__Proteobacteria;c__Gammaproteobacteria;o__Pseudomonadales;f__Pseudomonadaceae;g__Pseudomonas_E;s__Pseudomonas_E marginalis	97.02	0.83	d__Bacteria;p__Proteobacteria;c__Gammaproteobacteria;o__Pseudomonadales;f__Pseudomonadaceae;g__Pseudomonas_E;s__	taxonomic classification defined by topology and ANI	topological placement and ANI have congruent species assignments	Healthy root endophyte-F_014207255.1, s__Pseudomonas_E sp014207255, 95.0, 94.51, 0.77; Healthy root endophyte-F_007858185.1, s__Pseudomonas_E grimontii, 95.0, 93.98, 0.77; Healthy root endophyte-F_001269925.1, s__Pseudomonas_E sp001269925, 95.0, 93.64, 0.78; Healthy root endophyte-F_003097075.1, s__Pseudomonas_E sp003097075, 95.0, 89.89, 0.68; Healthy root endophyte-F_013778505.1, s__Pseudomonas_…	79.47	11	N/A	N/A
Disease root endophyte-84	d__Bacteria;p__Proteobacteria;c__Gammaproteobacteria;o__Pseudomonadales;f__Pseudomonadaceae;g__Pseudomonas_E;s__Pseudomonas_E marginalis	Healthy root endophyte-F_900105325.1	95	d__Bacteria;p__Proteobacteria;c__Gammaproteobacteria;o__Pseudomonadales;f__Pseudomonadaceae;g__Pseudomonas_E;s__Pseudomonas_E marginalis	96.52	0.85	Healthy root endophyte-F_900105325.1	95	d__Bacteria;p__Proteobacteria;c__Gammaproteobacteria;o__Pseudomonadales;f__Pseudomonadaceae;g__Pseudomonas_E;s__Pseudomonas_E marginalis	96.52	0.85	d__Bacteria;p__Proteobacteria;c__Gammaproteobacteria;o__Pseudomonadales;f__Pseudomonadaceae;g__Pseudomonas_E;s__	taxonomic classification defined by topology and ANI	topological placement and ANI have congruent species assignments	Healthy root endophyte-F_014207255.1, s__Pseudomonas_E sp014207255, 95.0, 94.57, 0.8; Healthy root endophyte-F_007858185.1, s__Pseudomonas_E grimontii, 95.0, 93.81, 0.78; Healthy root endophyte-F_001269925.1, s__Pseudomonas_E sp001269925, 95.0, 93.75, 0.8; Healthy root endophyte-F_003097075.1, s__Pseudomonas_E sp003097075, 95.0, 89.76, 0.76; Healthy root endophyte-F_001708445.1, s__Pseudomonas_E …	96.09	11	N/A	N/A
Disease root endophyte-48	d__Bacteria;p__Bacteroidota;c__Bacteroidia;o__Flavobacteriales;f__Weeksellaceae;g__Chryseobacterium;s__Chryseobacterium scophthalmum	Healthy root endophyte-F_900143185.1	95	d__Bacteria;p__Bacteroidota;c__Bacteroidia;o__Flavobacteriales;f__Weeksellaceae;g__Chryseobacterium;s__Chryseobacterium scophthalmum	95.49	0.86	Healthy root endophyte-F_006175945.1	95	d__Bacteria;p__Bacteroidota;c__Bacteroidia;o__Flavobacteriales;f__Weeksellaceae;g__Chryseobacterium;s__Chryseobacterium mulctrae	94.79	0.81	d__Bacteria;p__Bacteroidota;c__Bacteroidia;o__Flavobacteriales;f__Weeksellaceae;g__Chryseobacterium;s__	ANI	topological placement and ANI have incongruent species assignments	Healthy root endophyte-F_903166575.1, s__Chryseobacterium sp903166575, 95.0, 92.08, 0.83; Healthy root endophyte-F_003385415.1, s__Chryseobacterium piscium, 95.0, 90.89, 0.84; Healthy root endophyte-F_001677955.1, s__Chryseobacterium sp001677955, 95.0, 90.62, 0.79; Healthy root endophyte-F_900168205.1, s__Chryseobacterium balustinum, 95.0, 90.42, 0.81; Healthy root endophyte-F_003815915.1, s__Chr…	96.07	11	N/A	N/A
Disease root endophyte-12	d__Bacteria;p__Proteobacteria;c__Alphaproteobacteria;o__Micropepsales;f__Micropepsaceae;g__Rhizomicrobium;s__	N/A	N/A	N/A	N/A	N/A	Healthy root endophyte-A_002429315.1	95	d__Bacteria;p__Proteobacteria;c__Alphaproteobacteria;o__Micropepsales;f__Micropepsaceae;g__Rhizomicrobium;s__Rhizomicrobium sp002429315	77.5	0.28	d__Bacteria;p__Proteobacteria;c__Alphaproteobacteria;o__Micropepsales;f__Micropepsaceae;g__Rhizomicrobium;s__	taxonomic classification defined by topology and ANI	N/A	Healthy root endophyte-A_013697055.1, s__Rhizomicrobium sp013697055, 95.0, 77.71, 0.2; Healthy root endophyte-A_001896865.1, s__Rhizomicrobium sp001896865, 95.0, 77.62, 0.19; Healthy root endophyte-A_903902075.1, s__Rhizomicrobium sp903902075, 95.0, 77.59, 0.23; Healthy root endophyte-A_903837555.1, s__Rhizomicrobium sp903837555, 95.0, 77.57, 0.22; Healthy root endophyte-F_011762045.1, s__Rhizomi…	80.23	11	0.893117	N/A
Disease root endophyte-13	d__Bacteria;p__Proteobacteria;c__Alphaproteobacteria;o__Caulobacterales;f__Caulobacteraceae;g__;s__	N/A	N/A	N/A	N/A	N/A	N/A	N/A	N/A	N/A	N/A	d__Bacteria;p__Proteobacteria;c__Alphaproteobacteria;o__Caulobacterales;f__Caulobacteraceae;g__;s__	taxonomic novelty determined using RED	N/A	N/A	59.62	11	0.916765	N/A
Disease root endophyte-14	d__Bacteria;p__Proteobacteria;c__Gammaproteobacteria;o__Burkholderiales;f__Methylophilaceae;g__Methylophilus;s__	N/A	N/A	N/A	N/A	N/A	N/A	N/A	N/A	N/A	N/A	d__Bacteria;p__Proteobacteria;c__Gammaproteobacteria;o__Burkholderiales;f__Methylophilaceae;g__Methylophilus;s__	taxonomic classification defined by topology and ANI	N/A	Healthy root endophyte-F_000384155.1, s__Methylophilus sp000384155, 95.0, 82.59, 0.73; Healthy root endophyte-F_000515275.1, s__Methylophilus sp000515275, 95.0, 82.39, 0.73; Healthy root endophyte-F_001183865.1, s__Methylophilus sp001183865, 95.0, 82.22, 0.67; Healthy root endophyte-A_008015755.1, s__Methylophilus sp008015755, 95.0, 82.04, 0.66; Healthy root endophyte-F_000378225.1, s__Methylophi…	80.37	11	0.988593	Genome not assigned to closest species as it falls outside its pre-defined ANI radius
Disease root endophyte-15	d__Bacteria;p__Proteobacteria;c__Alphaproteobacteria;o__Rhizobiales;f__Hyphomicrobiaceae;g__Hyphomicrobium;s__	N/A	N/A	N/A	N/A	N/A	Healthy root endophyte-F_013626205.1	95	d__Bacteria;p__Proteobacteria;c__Alphaproteobacteria;o__Rhizobiales;f__Hyphomicrobiaceae;g__Hyphomicrobium;s__Hyphomicrobium methylovorum	78.59	0.47	d__Bacteria;p__Proteobacteria;c__Alphaproteobacteria;o__Rhizobiales;f__Hyphomicrobiaceae;g__Hyphomicrobium;s__	taxonomic classification defined by topology and ANI	N/A	Healthy root endophyte-F_000143145.1, s__Hyphomicrobium denitrificans, 95.0, 80.2, 0.65; Healthy root endophyte-F_000230975.2, s__Hyphomicrobium denitrificans_A, 95.0, 79.88, 0.67; Healthy root endophyte-F_900116175.1, s__Hyphomicrobium facile, 95.0, 79.05, 0.53; Healthy root endophyte-F_000253295.1, s__Hyphomicrobium sp000253295, 95.0, 78.94, 0.48; Healthy root endophyte-A_003987725.1, s__Hyphom…	56.03	11	0.976945	Genome not assigned to closest species as it falls outside its pre-defined ANI radius
Disease root endophyte-16	d__Bacteria;p__Proteobacteria;c__Gammaproteobacteria;o__Burkholderiales;f__Burkholderiaceae;g__Pseudorhodoferax;s__	N/A	N/A	N/A	N/A	N/A	Healthy root endophyte-F_001422405.1	95	d__Bacteria;p__Proteobacteria;c__Gammaproteobacteria;o__Burkholderiales;f__Burkholderiaceae;g__Pseudorhodoferax;s__Pseudorhodoferax sp001422405	85.67	0.65	d__Bacteria;p__Proteobacteria;c__Gammaproteobacteria;o__Burkholderiales;f__Burkholderiaceae;g__Pseudorhodoferax;s__	taxonomic classification defined by topology and ANI	N/A	Healthy root endophyte-F_001422445.1, s__Pseudorhodoferax sp001422445, 95.0, 83.84, 0.63; Healthy root endophyte-F_001422365.1, s__Pseudorhodoferax sp001422365, 95.0, 83.79, 0.67; Healthy root endophyte-A_014652235.1, s__Pseudorhodoferax aquiterrae, 95.0, 83.55, 0.63; Healthy root endophyte-F_003337555.1, s__Pseudorhodoferax soli, 95.0, 83.48, 0.66; Healthy root endophyte-F_007677875.1, s__Pseudo…	52.33	11	0.982264	Genome not assigned to closest species as it falls outside its pre-defined ANI radius
Disease root endophyte-17	d__Bacteria;p__Proteobacteria;c__Alphaproteobacteria;o__Caulobacterales;f__Caulobacteraceae;g__Phenylobacterium;s__	N/A	N/A	N/A	N/A	N/A	N/A	N/A	N/A	N/A	N/A	d__Bacteria;p__Proteobacteria;c__Alphaproteobacteria;o__Caulobacterales;f__Caulobacteraceae;g__Phenylobacterium;s__	taxonomic classification defined by topology and ANI	N/A	Healthy root endophyte-A_001824475.1, s__Phenylobacterium sp001824475, 95.0, 84.05, 0.74; Healthy root endophyte-F_001557235.1, s__Phenylobacterium sp001557235, 95.0, 83.87, 0.71; Healthy root endophyte-A_004297125.1, s__Phenylobacterium sp004297125, 95.0, 83.7, 0.74; Healthy root endophyte-A_004299445.1, s__Phenylobacterium sp004299445, 95.0, 81.66, 0.63; Healthy root endophyte-F_003254525.1, s_…	56.22	11	0.991349	Genome not assigned to closest species as it falls outside its pre-defined ANI radius
Disease root endophyte-18	d__Bacteria;p__Proteobacteria;c__Gammaproteobacteria;o__Xanthomonadales;f__Rhodanobacteraceae;g__Dokdonella_A;s__	N/A	N/A	N/A	N/A	N/A	Healthy root endophyte-A_002297645.1	95	d__Bacteria;p__Proteobacteria;c__Gammaproteobacteria;o__Xanthomonadales;f__Rhodanobacteraceae;g__Dokdonella_A;s__Dokdonella_A sp002297645	84.21	0.61	d__Bacteria;p__Proteobacteria;c__Gammaproteobacteria;o__Xanthomonadales;f__Rhodanobacteraceae;g__Dokdonella_A;s__	taxonomic classification defined by topology and ANI	N/A	Healthy root endophyte-A_009996615.1, s__Dokdonella_A sp009996615, 95.0, 83.72, 0.59; Healthy root endophyte-F_014138265.1, s__Dokdonella_A fugitiva_A, 95.0, 82.46, 0.63; Healthy root endophyte-F_004342425.1, s__Dokdonella_A fugitiva, 95.0, 82.32, 0.59; Healthy root endophyte-A_004143945.1, s__Dokdonella_A sp004143945, 95.0, 81.3, 0.54; Healthy root endophyte-A_014338185.1, s__Dokdonella_A sp0143…	67.22	11	0.96461	N/A
Disease root endophyte-19	d__Bacteria;p__Proteobacteria;c__Alphaproteobacteria;o__Caulobacterales;f__Caulobacteraceae;g__Asticcacaulis;s__	N/A	N/A	N/A	N/A	N/A	N/A	N/A	N/A	N/A	N/A	d__Bacteria;p__Proteobacteria;c__Alphaproteobacteria;o__Caulobacterales;f__Caulobacteraceae;g__Asticcacaulis;s__	ANI	N/A	Healthy root endophyte-F_000495795.1, s__Asticcacaulis sp000495795, 95.0, 79.51, 0.38; Healthy root endophyte-F_000204015.1, s__Asticcacaulis biprosthecium, 95.0, 78.95, 0.35; Healthy root endophyte-F_900100255.1, s__Asticcacaulis taihuensis, 95.0, 78.85, 0.42; Healthy root endophyte-F_003053985.1, s__Asticcacaulis sp003053985, 95.0, 78.64, 0.32; Healthy root endophyte-F_000376105.1, s__Asticcaca…	78.82	11	0.960971	N/A
Disease root endophyte-20	d__Bacteria;p__Proteobacteria;c__Gammaproteobacteria;o__Pseudomonadales;f__Cellvibrionaceae;g__Cellvibrio;s__	N/A	N/A	N/A	N/A	N/A	N/A	N/A	N/A	N/A	N/A	d__Bacteria;p__Proteobacteria;c__Gammaproteobacteria;o__Pseudomonadales;f__Cellvibrionaceae;g__Cellvibrio;s__	ANI	N/A	Healthy root endophyte-F_004363885.1, s__Cellvibrio sp004363885, 95.0, 81.49, 0.5; Healthy root endophyte-A_002483145.1, s__Cellvibrio sp002483145, 95.0, 80.99, 0.52; Healthy root endophyte-A_903858205.1, s__Cellvibrio sp903858205, 95.0, 80.46, 0.5; Healthy root endophyte-A_003524365.1, s__Cellvibrio sp003524365, 95.0, 80.43, 0.46; Healthy root endophyte-F_000953825.1, s__Cellvibrio sp000953825, …	91.05	11	0.982468	N/A
Disease root endophyte-21	d__Bacteria;p__Proteobacteria;c__Gammaproteobacteria;o__Burkholderiales;f__Burkholderiaceae;g__Rhodoferax_B;s__	N/A	N/A	N/A	N/A	N/A	Healthy root endophyte-F_001955695.1	95	d__Bacteria;p__Proteobacteria;c__Gammaproteobacteria;o__Burkholderiales;f__Burkholderiaceae;g__Rhodoferax_B;s__Rhodoferax_B koreense	80.7	0.47	d__Bacteria;p__Proteobacteria;c__Gammaproteobacteria;o__Burkholderiales;f__Burkholderiaceae;g__Rhodoferax_B;s__	taxonomic classification defined by topology and ANI	N/A	Healthy root endophyte-F_900104385.1, s__Rhodoferax_B sp900104385, 95.0, 79.86, 0.39; Healthy root endophyte-F_003097105.1, s__Rhodoferax_B sp003097105, 95.0, 79.81, 0.39	79.95	11	0.973416	N/A
Disease root endophyte-22	d__Bacteria;p__Acidobacteriota;c__Holophagae;o__Holophagales;f__Holophagaceae;g__;s__	N/A	N/A	N/A	N/A	N/A	N/A	N/A	N/A	N/A	N/A	d__Bacteria;p__Acidobacteriota;c__Holophagae;o__Holophagales;f__Holophagaceae;g__;s__	taxonomic novelty determined using RED	N/A	N/A	97.02	11	0.860157	N/A
Disease root endophyte-24	d__Bacteria;p__Proteobacteria;c__Gammaproteobacteria;o__Burkholderiales;f__Burkholderiaceae;g__CAIMXF01;s__	N/A	N/A	N/A	N/A	N/A	N/A	N/A	N/A	N/A	N/A	d__Bacteria;p__Proteobacteria;c__Gammaproteobacteria;o__Burkholderiales;f__Burkholderiaceae;g__;s__	taxonomic novelty determined using RED	N/A	N/A	71.97	11	0.983893	N/A
Disease root endophyte-26	d__Bacteria;p__Bacteroidota;c__Bacteroidia;o__Chitinophagales;f__Chitinophagaceae;g__Flavipsychrobacter;s__	N/A	N/A	N/A	N/A	N/A	Healthy root endophyte-A_013815385.1	95	d__Bacteria;p__Bacteroidota;c__Bacteroidia;o__Chitinophagales;f__Chitinophagaceae;g__Flavipsychrobacter;s__Flavipsychrobacter sp013815385	76.73	0.15	d__Bacteria;p__Bacteroidota;c__Bacteroidia;o__Chitinophagales;f__Chitinophagaceae;g__Flavipsychrobacter;s__	taxonomic classification defined by topology and ANI	N/A	Healthy root endophyte-A_013288445.1, s__Flavipsychrobacter sp013288445, 95.0, 76.93, 0.05; Healthy root endophyte-A_903877645.1, s__Flavipsychrobacter sp903877645, 95.0, 76.89, 0.09; Healthy root endophyte-A_013286835.1, s__Flavipsychrobacter sp013286835, 95.0, 76.88, 0.08; Healthy root endophyte-A_902168085.1, s__Flavipsychrobacter sp902168085, 95.0, 76.87, 0.15; Healthy root endophyte-A_002483…	86.22	11	0.936606	N/A
Disease root endophyte-27	d__Bacteria;p__Proteobacteria;c__Gammaproteobacteria;o__Burkholderiales;f__Burkholderiaceae;g__Trinickia;s__	N/A	N/A	N/A	N/A	N/A	N/A	N/A	N/A	N/A	N/A	d__Bacteria;p__Proteobacteria;c__Gammaproteobacteria;o__Burkholderiales;f__Burkholderiaceae;g__Trinickia;s__	taxonomic classification defined by topology and ANI	N/A	Healthy root endophyte-F_002879855.1, s__Trinickia soli, 95.0, 83.46, 0.69; Healthy root endophyte-A_004322045.1, s__Trinickia sp004322045, 95.0, 82.81, 0.62; Healthy root endophyte-F_003367175.1, s__Trinickia sp003367175, 95.0, 82.74, 0.62; Healthy root endophyte-F_002879885.1, s__Trinickia dabaoshanensis, 95.0, 82.28, 0.62; Healthy root endophyte-F_003390925.1, s__Trinickia sp003390925, 95.0, 8…	81.74	11	0.984706	Genome not assigned to closest species as it falls outside its pre-defined ANI radius
Disease root endophyte-28	d__Bacteria;p__Proteobacteria;c__Alphaproteobacteria;o__Rhizobiales;f__Xanthobacteraceae;g__ORNL1;s__	N/A	N/A	N/A	N/A	N/A	Healthy root endophyte-F_012971745.1	95	d__Bacteria;p__Proteobacteria;c__Alphaproteobacteria;o__Rhizobiales;f__Xanthobacteraceae;g__ORNL1;s__ORNL1 sp012971745	88.87	0.7	d__Bacteria;p__Proteobacteria;c__Alphaproteobacteria;o__Rhizobiales;f__Xanthobacteraceae;g__;s__	taxonomic classification defined by topology and ANI	N/A	N/A	75.14	11	0.977766	Genome not assigned to closest species as it falls outside its pre-defined ANI radius
Disease root endophyte-29	d__Bacteria;p__Proteobacteria;c__Gammaproteobacteria;o__Burkholderiales;f__Burkholderiaceae;g__Pseudorhodoferax;s__	N/A	N/A	N/A	N/A	N/A	Healthy root endophyte-F_001422405.1	95	d__Bacteria;p__Proteobacteria;c__Gammaproteobacteria;o__Burkholderiales;f__Burkholderiaceae;g__Pseudorhodoferax;s__Pseudorhodoferax sp001422405	86.12	0.6	d__Bacteria;p__Proteobacteria;c__Gammaproteobacteria;o__Burkholderiales;f__Burkholderiaceae;g__Pseudorhodoferax;s__	taxonomic classification defined by topology and ANI	N/A	Healthy root endophyte-F_003337555.1, s__Pseudorhodoferax soli, 95.0, 84.55, 0.64; Healthy root endophyte-F_001422445.1, s__Pseudorhodoferax sp001422445, 95.0, 84.5, 0.59; Healthy root endophyte-F_001422365.1, s__Pseudorhodoferax sp001422365, 95.0, 84.36, 0.63; Healthy root endophyte-A_014652235.1, s__Pseudorhodoferax aquiterrae, 95.0, 84.18, 0.61; Healthy root endophyte-F_007677875.1, s__Pseudor…	68.14	11	0.982937	N/A
Disease root endophyte-3	d__Bacteria;p__Proteobacteria;c__Alphaproteobacteria;o__Micavibrionales;f__Micavibrionaceae;g__Micavibrio_B;s__	N/A	N/A	N/A	N/A	N/A	Healthy root endophyte-A_003241285.1	95	d__Bacteria;p__Proteobacteria;c__Alphaproteobacteria;o__Micavibrionales;f__Micavibrionaceae;g__Micavibrio_B;s__Micavibrio_B aeruginosavorus_A	78.29	0.35	d__Bacteria;p__Proteobacteria;c__Alphaproteobacteria;o__Micavibrionales;f__Micavibrionaceae;g__;s__	taxonomic classification defined by topology and ANI	N/A	N/A	88.39	11	0.953758	N/A
Disease root endophyte-30	d__Bacteria;p__Proteobacteria;c__Gammaproteobacteria;o__Burkholderiales;f__Burkholderiaceae;g__Trinickia;s__	N/A	N/A	N/A	N/A	N/A	Healthy root endophyte-F_003367175.1	95	d__Bacteria;p__Proteobacteria;c__Gammaproteobacteria;o__Burkholderiales;f__Burkholderiaceae;g__Trinickia;s__Trinickia sp003367175	84.71	0.64	d__Bacteria;p__Proteobacteria;c__Gammaproteobacteria;o__Burkholderiales;f__Burkholderiaceae;g__Trinickia;s__	taxonomic classification defined by topology and ANI	N/A	Healthy root endophyte-F_002879885.1, s__Trinickia dabaoshanensis, 95.0, 83.67, 0.64; Healthy root endophyte-F_003390925.1, s__Trinickia sp003390925, 95.0, 83.34, 0.59; Healthy root endophyte-F_002879855.1, s__Trinickia soli, 95.0, 82.63, 0.58; Healthy root endophyte-A_004322045.1, s__Trinickia sp004322045, 95.0, 82.41, 0.53; Healthy root endophyte-F_003628145.1, s__Trinickia sp003628145, 95.0, 8…	68.35	11	0.99044	N/A
Disease root endophyte-31	d__Bacteria;p__Proteobacteria;c__Alphaproteobacteria;o__Sphingomonadales;f__Sphingomonadaceae;g__Novosphingobium;s__	N/A	N/A	N/A	N/A	N/A	Healthy root endophyte-A_004211435.1	95	d__Bacteria;p__Proteobacteria;c__Alphaproteobacteria;o__Sphingomonadales;f__Sphingomonadaceae;g__Novosphingobium;s__Novosphingobium sp004211435	80.11	0.45	d__Bacteria;p__Proteobacteria;c__Alphaproteobacteria;o__Sphingomonadales;f__Sphingomonadaceae;g__Novosphingobium;s__	taxonomic classification defined by topology and ANI	N/A	Healthy root endophyte-A_014652615.1, s__Novosphingobium arvoryzae, 95.0, 79.98, 0.42; Healthy root endophyte-A_001725355.1, s__Novosphingobium sp001725355, 95.0, 79.8, 0.42; Healthy root endophyte-F_900113255.1, s__Novosphingobium sp900113255, 95.0, 79.76, 0.41; Healthy root endophyte-F_001014975.1, s__Novosphingobium sp002336885, 95.0, 79.75, 0.43; Healthy root endophyte-F_002855555.1, s__Novos…	70.14	11	0.969607	N/A
Disease root endophyte-32	d__Bacteria;p__Bacteroidota;c__Bacteroidia;o__Flavobacteriales;f__Flavobacteriaceae;g__Flavobacterium;s__	N/A	N/A	N/A	N/A	N/A	Healthy root endophyte-F_001879205.1	95	d__Bacteria;p__Bacteroidota;c__Bacteroidia;o__Flavobacteriales;f__Flavobacteriaceae;g__Flavobacterium;s__Flavobacterium johnsoniae_A	89.01	0.78	d__Bacteria;p__Bacteroidota;c__Bacteroidia;o__Flavobacteriales;f__Flavobacteriaceae;g__Flavobacterium;s__	taxonomic classification defined by topology and ANI	N/A	Healthy root endophyte-F_002210235.1, s__Flavobacterium sp002210235, 95.0, 86.64, 0.7; Healthy root endophyte-F_000016645.1, s__Flavobacterium johnsoniae, 95.0, 86.47, 0.75; Healthy root endophyte-A_002482975.1, s__Flavobacterium sp002482975, 95.0, 86.45, 0.7; Healthy root endophyte-F_001428525.1, s__Flavobacterium sp001428525, 95.0, 86.35, 0.7; Healthy root endophyte-F_900129795.1, s__Flavobacte…	79.47	11	0.995285	Genome not assigned to closest species as it falls outside its pre-defined ANI radius
Disease root endophyte-33	d__Bacteria;p__Proteobacteria;c__Alphaproteobacteria;o__Rhizobiales;f__Rhizobiaceae;g__Shinella;s__	N/A	N/A	N/A	N/A	N/A	Healthy root endophyte-F_001713395.1	95	d__Bacteria;p__Proteobacteria;c__Alphaproteobacteria;o__Rhizobiales;f__Rhizobiaceae;g__Shinella;s__Shinella sp001713395	89.67	0.77	d__Bacteria;p__Proteobacteria;c__Alphaproteobacteria;o__Rhizobiales;f__Rhizobiaceae;g__Shinella;s__	taxonomic classification defined by topology and ANI	N/A	Healthy root endophyte-F_009827055.1, s__Shinella kummerowiae, 95.0, 88.44, 0.76; Healthy root endophyte-F_004341885.1, s__Shinella granuli, 95.0, 86.76, 0.74; Healthy root endophyte-F_009826855.1, s__Shinella zoogloeoides, 95.0, 86.26, 0.6; Healthy root endophyte-F_001262505.1, s__Shinella sp001262505, 95.0, 85.9, 0.73; Healthy root endophyte-F_003574625.1, s__Shinella zoogloeoides_A, 95.0, 85.8…	70.78	11	0.996308	Genome not assigned to closest species as it falls outside its pre-defined ANI radius
Disease root endophyte-38	d__Bacteria;p__Proteobacteria;c__Gammaproteobacteria;o__Burkholderiales;f__Rhodocyclaceae;g__Ga0074130;s__	N/A	N/A	N/A	N/A	N/A	Healthy root endophyte-A_001464495.1	95	d__Bacteria;p__Proteobacteria;c__Gammaproteobacteria;o__Burkholderiales;f__Rhodocyclaceae;g__Ga0074130;s__Ga0074130 sp001464495	79.18	0.37	d__Bacteria;p__Proteobacteria;c__Gammaproteobacteria;o__Burkholderiales;f__Rhodocyclaceae;g__;s__	taxonomic classification defined by topology and ANI	N/A	N/A	56.03	11	0.952876	N/A
Disease root endophyte-39	d__Bacteria;p__Proteobacteria;c__Alphaproteobacteria;o__Sphingomonadales;f__Sphingomonadaceae;g__Sphingomonas;s__	N/A	N/A	N/A	N/A	N/A	N/A	N/A	N/A	N/A	N/A	d__Bacteria;p__Proteobacteria;c__Alphaproteobacteria;o__Sphingomonadales;f__Sphingomonadaceae;g__Sphingomonas;s__	taxonomic classification defined by topology and ANI	N/A	Healthy root endophyte-F_001598355.1, s__Sphingomonas asaccharolytica, 95.0, 89.56, 0.73; Healthy root endophyte-F_001598415.1, s__Sphingomonas mali, 95.0, 89.43, 0.72; Healthy root endophyte-F_001598455.1, s__Sphingomonas pruni, 95.0, 88.12, 0.69; Healthy root endophyte-A_004799495.1, s__Sphingomonas sp004799495, 95.0, 82.1, 0.67; Healthy root endophyte-F_007859635.1, s__Sphingomonas sp007859635…	80.88	11	0.991529	Genome not assigned to closest species as it falls outside its pre-defined ANI radius
Disease root endophyte-4	d__Bacteria;p__Proteobacteria;c__Alphaproteobacteria;o__Sphingomonadales;f__Sphingomonadaceae;g__Novosphingobium;s__	N/A	N/A	N/A	N/A	N/A	Healthy root endophyte-A_004211435.1	95	d__Bacteria;p__Proteobacteria;c__Alphaproteobacteria;o__Sphingomonadales;f__Sphingomonadaceae;g__Novosphingobium;s__Novosphingobium sp004211435	81.98	0.55	d__Bacteria;p__Proteobacteria;c__Alphaproteobacteria;o__Sphingomonadales;f__Sphingomonadaceae;g__Novosphingobium;s__	taxonomic classification defined by topology and ANI	N/A	Healthy root endophyte-F_014230305.1, s__Novosphingobium flavum_A, 95.0, 80.54, 0.39; Healthy root endophyte-F_014230315.1, s__Novosphingobium flavum, 95.0, 80.49, 0.37; Healthy root endophyte-F_014230355.1, s__Novosphingobium piscinae, 95.0, 80.3, 0.41; Healthy root endophyte-F_000281975.1, s__Novosphingobium sp000281975, 95.0, 80.22, 0.44; Healthy root endophyte-F_014204535.1, s__Novosphingobiu…	86.34	11	0.97013	N/A
Disease root endophyte-40	d__Bacteria;p__Bacteroidota;c__Bacteroidia;o__Chitinophagales;f__Chitinophagaceae;g__Terrimonas;s__	N/A	N/A	N/A	N/A	N/A	Healthy root endophyte-A_002399735.1	95	d__Bacteria;p__Bacteroidota;c__Bacteroidia;o__Chitinophagales;f__Chitinophagaceae;g__Terrimonas;s__Terrimonas sp002399735	80.93	0.57	d__Bacteria;p__Bacteroidota;c__Bacteroidia;o__Chitinophagales;f__Chitinophagaceae;g__Terrimonas;s__	taxonomic classification defined by topology and ANI	N/A	Healthy root endophyte-F_000425585.1, s__Terrimonas ferruginea, 95.0, 76.2, 0.08	85.05	11	0.987362	N/A
Disease root endophyte-41	d__Bacteria;p__Proteobacteria;c__Gammaproteobacteria;o__Burkholderiales;f__Burkholderiaceae;g__Ideonella;s__	N/A	N/A	N/A	N/A	N/A	N/A	N/A	N/A	N/A	N/A	d__Bacteria;p__Proteobacteria;c__Gammaproteobacteria;o__Burkholderiales;f__Burkholderiaceae;g__;s__	taxonomic novelty determined using RED	N/A	N/A	89.66	11	0.948178	N/A
Disease root endophyte-42	d__Bacteria;p__Proteobacteria;c__Alphaproteobacteria;o__Rhizobiales;f__Xanthobacteraceae;g__Tardiphaga;s__	N/A	N/A	N/A	N/A	N/A	Healthy root endophyte-F_013359755.1	95	d__Bacteria;p__Proteobacteria;c__Alphaproteobacteria;o__Rhizobiales;f__Xanthobacteraceae;g__Tardiphaga;s__Tardiphaga robiniae	94.76	0.87	d__Bacteria;p__Proteobacteria;c__Alphaproteobacteria;o__Rhizobiales;f__Xanthobacteraceae;g__Tardiphaga;s__	taxonomic classification defined by topology and ANI	N/A	Healthy root endophyte-F_001618955.1, s__Tardiphaga robiniae_A, 95.0, 93.97, 0.85; Healthy root endophyte-F_900114605.1, s__Tardiphaga sp900114605, 95.0, 92.6, 0.85; Healthy root endophyte-F_003096755.1, s__Tardiphaga sp003096755, 95.0, 91.99, 0.83; Healthy root endophyte-F_008329525.1, s__Tardiphaga sp008329525, 95.0, 91.3, 0.8; Healthy root endophyte-A_002256345.1, s__Tardiphaga sp002256345, 95…	71.35	11	0.998109	Genome not assigned to closest species as it falls outside its pre-defined ANI radius
Disease root endophyte-45	d__Bacteria;p__Proteobacteria;c__Gammaproteobacteria;o__Burkholderiales;f__Burkholderiaceae;g__Trinickia;s__	N/A	N/A	N/A	N/A	N/A	N/A	N/A	N/A	N/A	N/A	d__Bacteria;p__Proteobacteria;c__Gammaproteobacteria;o__Burkholderiales;f__Burkholderiaceae;g__Trinickia;s__	taxonomic classification defined by topology and ANI	N/A	Healthy root endophyte-F_003367175.1, s__Trinickia sp003367175, 95.0, 83.17, 0.67; Healthy root endophyte-A_004322045.1, s__Trinickia sp004322045, 95.0, 82.66, 0.61; Healthy root endophyte-F_002879855.1, s__Trinickia soli, 95.0, 82.55, 0.66; Healthy root endophyte-F_002879885.1, s__Trinickia dabaoshanensis, 95.0, 82.48, 0.67; Healthy root endophyte-F_003390925.1, s__Trinickia sp003390925, 95.0, 8…	76.22	11	0.983925	Genome not assigned to closest species as it falls outside its pre-defined ANI radius
Disease root endophyte-46	d__Bacteria;p__Verrucomicrobiota;c__Verrucomicrobiae;o__Verrucomicrobiales;f__Akkermansiaceae;g__UBA1315;s__	N/A	N/A	N/A	N/A	N/A	Healthy root endophyte-A_002307065.1	95	d__Bacteria;p__Verrucomicrobiota;c__Verrucomicrobiae;o__Verrucomicrobiales;f__Akkermansiaceae;g__UBA1315;s__UBA1315 sp002307065	77.69	0.27	d__Bacteria;p__Verrucomicrobiota;c__Verrucomicrobiae;o__Verrucomicrobiales;f__Akkermansiaceae;g__UBA1315;s__	taxonomic classification defined by topology and ANI	N/A	Healthy root endophyte-A_003820635.1, s__UBA1315 sp003820635, 95.0, 77.96, 0.24; Healthy root endophyte-A_903906515.1, s__UBA1315 sp903906515, 95.0, 77.62, 0.13; Healthy root endophyte-A_903919975.1, s__UBA1315 sp903919975, 95.0, 77.58, 0.18; Healthy root endophyte-A_903909905.1, s__UBA1315 sp903909905, 95.0, 77.47, 0.23; Healthy root endophyte-A_005787565.1, s__UBA1315 sp005787565, 95.0, 77.29, …	89.5	11	0.955158	N/A
Disease root endophyte-47	d__Bacteria;p__Acidobacteriota;c__Acidobacteriae;o__Acidobacteriales;f__Acidobacteriaceae;g__Edaphobacter;s__	N/A	N/A	N/A	N/A	N/A	Healthy root endophyte-A_014640335.1	95	d__Bacteria;p__Acidobacteriota;c__Acidobacteriae;o__Acidobacteriales;f__Acidobacteriaceae;g__Edaphobacter;s__Edaphobacter dinghuensis	84.63	0.71	d__Bacteria;p__Acidobacteriota;c__Acidobacteriae;o__Acidobacteriales;f__Acidobacteriaceae;g__Edaphobacter;s__	taxonomic classification defined by topology and ANI	N/A	Healthy root endophyte-F_009765835.1, s__Edaphobacter sp009765835, 95.0, 84.93, 0.73; Healthy root endophyte-A_002197545.1, s__Edaphobacter sp002197545, 95.0, 80.84, 0.44; Healthy root endophyte-F_003633965.1, s__Edaphobacter dinghuensis_A, 95.0, 80.39, 0.42; Healthy root endophyte-A_001897435.1, s__Edaphobacter sp001897435, 95.0, 79.77, 0.45; Healthy root endophyte-F_003751275.1, s__Edaphobacter…	56.56	11	0.987456	Genome has more than 10.8% of markers with multiple hits
Disease root endophyte-49	d__Bacteria;p__Proteobacteria;c__Gammaproteobacteria;o__Burkholderiales;f__Burkholderiaceae;g__Massilia;s__	N/A	N/A	N/A	N/A	N/A	Healthy root endophyte-F_001425685.1	95	d__Bacteria;p__Proteobacteria;c__Gammaproteobacteria;o__Burkholderiales;f__Burkholderiaceae;g__Massilia;s__Massilia sp001425685	92.98	0.85	d__Bacteria;p__Proteobacteria;c__Gammaproteobacteria;o__Burkholderiales;f__Burkholderiaceae;g__Massilia;s__	taxonomic classification defined by topology and ANI	N/A	Healthy root endophyte-F_001941825.1, s__Massilia putida, 95.0, 91.11, 0.79; Healthy root endophyte-F_002968015.1, s__Massilia phosphatilytica, 95.0, 89.73, 0.81; Healthy root endophyte-F_000759615.1, s__Massilia sp000759615, 95.0, 89.64, 0.78; Healthy root endophyte-F_900101265.1, s__Massilia sp900101265, 95.0, 89.61, 0.78; Healthy root endophyte-F_001426525.1, s__Massilia sp001426525, 95.0, 89.…	69.57	11	0.996707	Genome not assigned to closest species as it falls outside its pre-defined ANI radius
Disease root endophyte-5	d__Bacteria;p__Bacteroidota;c__Bacteroidia;o__Flavobacteriales;f__Weeksellaceae;g__Chryseobacterium;s__	N/A	N/A	N/A	N/A	N/A	N/A	N/A	N/A	N/A	N/A	d__Bacteria;p__Bacteroidota;c__Bacteroidia;o__Flavobacteriales;f__Weeksellaceae;g__Chryseobacterium;s__	taxonomic classification defined by topology and ANI	N/A	Healthy root endophyte-F_002216065.1, s__Chryseobacterium sp002216065, 95.0, 83.65, 0.74; Healthy root endophyte-F_013184525.1, s__Chryseobacterium sp013184525, 95.0, 82.62, 0.7; Healthy root endophyte-F_002285635.2, s__Chryseobacterium piperi, 95.0, 82.49, 0.64; Healthy root endophyte-F_013410675.1, s__Chryseobacterium sp013410675, 95.0, 80.82, 0.56; Healthy root endophyte-F_003815655.1, s__Chry…	97.16	11	0.988733	Genome not assigned to closest species as it falls outside its pre-defined ANI radius
Disease root endophyte-50	d__Bacteria;p__Bacteroidota;c__Bacteroidia;o__Flavobacteriales;f__Flavobacteriaceae;g__Flavobacterium;s__	N/A	N/A	N/A	N/A	N/A	Healthy root endophyte-F_003122385.1	95	d__Bacteria;p__Bacteroidota;c__Bacteroidia;o__Flavobacteriales;f__Flavobacteriaceae;g__Flavobacterium;s__Flavobacterium crocinum	89.67	0.76	d__Bacteria;p__Bacteroidota;c__Bacteroidia;o__Flavobacteriales;f__Flavobacteriaceae;g__Flavobacterium;s__	taxonomic classification defined by topology and ANI	N/A	Healthy root endophyte-F_013393195.1, s__Flavobacterium collinsii_A, 95.0, 90.1, 0.76; Healthy root endophyte-F_900112575.1, s__Flavobacterium phragmitis, 95.0, 88.52, 0.75; Healthy root endophyte-F_902167265.1, s__Flavobacterium anhuiense_B, 95.0, 86.0, 0.73; Healthy root endophyte-F_014207905.1, s__Flavobacterium notoginsengisoli, 95.0, 85.97, 0.68; Healthy root endophyte-F_013388355.1, s__Flav…	67.8	11	0.999443	Genome not assigned to closest species as it falls outside its pre-defined ANI radius
Disease root endophyte-51	d__Bacteria;p__Bacteroidota;c__Bacteroidia;o__Chitinophagales;f__Chitinophagaceae;g__Puia;s__	N/A	N/A	N/A	N/A	N/A	Healthy root endophyte-A_014642875.1	95	d__Bacteria;p__Bacteroidota;c__Bacteroidia;o__Chitinophagales;f__Chitinophagaceae;g__Puia;s__Puia dinghuensis	77.95	0.28	d__Bacteria;p__Bacteroidota;c__Bacteroidia;o__Chitinophagales;f__Chitinophagaceae;g__Puia;s__	taxonomic classification defined by topology and ANI	N/A	Healthy root endophyte-A_003167015.1, s__Puia sp003167015, 95.0, 77.27, 0.17; Healthy root endophyte-A_001898505.1, s__Puia sp001898505, 95.0, 77.23, 0.16; Healthy root endophyte-A_003151295.1, s__Puia sp003151295, 95.0, 76.03, 0.08; Healthy root endophyte-A_903906365.1, s__Puia sp903906365, 95.0, 75.96, 0.05; Healthy root endophyte-A_013286315.1, s__Puia sp013286315, 95.0, 75.92, 0.02; Healthy r…	92.65	11	0.969065	N/A
Disease root endophyte-52	d__Bacteria;p__Proteobacteria;c__Alphaproteobacteria;o__Sphingomonadales;f__Sphingomonadaceae;g__Sphingobium;s__	N/A	N/A	N/A	N/A	N/A	N/A	N/A	N/A	N/A	N/A	d__Bacteria;p__Proteobacteria;c__Alphaproteobacteria;o__Sphingomonadales;f__Sphingomonadaceae;g__Sphingobium;s__	ANI	N/A	Healthy root endophyte-F_000315525.1, s__Sphingobium yanoikuyae, 95.0, 82.26, 0.59; Healthy root endophyte-F_004152865.1, s__Sphingobium cupriresistens, 95.0, 82.1, 0.53; Healthy root endophyte-F_000264945.2, s__Sphingobium indicum, 95.0, 82.1, 0.54; Healthy root endophyte-A_002457415.1, s__Sphingobium sp002457415, 95.0, 82.08, 0.54; Healthy root endophyte-F_009720145.1, s__Sphingobium sp00972014…	86.58	11	0.971213	N/A
Disease root endophyte-53	d__Bacteria;p__Proteobacteria;c__Gammaproteobacteria;o__Burkholderiales;f__Burkholderiaceae;g__Pseudorhodoferax;s__	N/A	N/A	N/A	N/A	N/A	N/A	N/A	N/A	N/A	N/A	d__Bacteria;p__Proteobacteria;c__Gammaproteobacteria;o__Burkholderiales;f__Burkholderiaceae;g__Pseudorhodoferax;s__	taxonomic classification defined by topology and ANI	N/A	Healthy root endophyte-F_001422365.1, s__Pseudorhodoferax sp001422365, 95.0, 86.26, 0.68; Healthy root endophyte-A_014652235.1, s__Pseudorhodoferax aquiterrae, 95.0, 86.21, 0.67; Healthy root endophyte-F_001422445.1, s__Pseudorhodoferax sp001422445, 95.0, 86.2, 0.66; Healthy root endophyte-F_003337555.1, s__Pseudorhodoferax soli, 95.0, 85.85, 0.69; Healthy root endophyte-F_007677875.1, s__Pseudor…	49.57	11	0.986361	Genome not assigned to closest species as it falls outside its pre-defined ANI radius
Disease root endophyte-54	d__Bacteria;p__Actinobacteriota;c__Actinomycetia;o__Actinomycetales;f__Microbacteriaceae;g__Lysinimonas_A;s__	N/A	N/A	N/A	N/A	N/A	Healthy root endophyte-A_011620705.1	95	d__Bacteria;p__Actinobacteriota;c__Actinomycetia;o__Actinomycetales;f__Microbacteriaceae;g__Lysinimonas_A;s__Lysinimonas_A sp011620705	82.7	0.6	d__Bacteria;p__Actinobacteriota;c__Actinomycetia;o__Actinomycetales;f__Microbacteriaceae;g__Lysinimonas_A;s__	taxonomic classification defined by topology and ANI	N/A	Healthy root endophyte-A_002325245.1, s__Lysinimonas_A sp002325245, 95.0, 79.43, 0.43; Healthy root endophyte-A_014653215.1, s__Lysinimonas_A yzui, 95.0, 79.24, 0.48	70.08	11	0.980671	N/A
Disease root endophyte-56	d__Bacteria;p__Proteobacteria;c__Gammaproteobacteria;o__Burkholderiales;f__Burkholderiaceae;g__Hydrogenophaga;s__	N/A	N/A	N/A	N/A	N/A	N/A	N/A	N/A	N/A	N/A	d__Bacteria;p__Proteobacteria;c__Gammaproteobacteria;o__Burkholderiales;f__Burkholderiaceae;g__Hydrogenophaga;s__	taxonomic classification defined by topology and ANI	N/A	Healthy root endophyte-A_003599455.1, s__Hydrogenophaga sp003599455, 95.0, 87.51, 0.59; Healthy root endophyte-F_001571225.1, s__Hydrogenophaga palleronii, 95.0, 86.64, 0.66; Healthy root endophyte-F_005503365.1, s__Hydrogenophaga sp005503365, 95.0, 86.42, 0.71; Healthy root endophyte-F_009859475.1, s__Hydrogenophaga sp009859475, 95.0, 84.71, 0.66; Healthy root endophyte-F_001713375.1, s__Hydroge…	69.8	11	0.987367	Genome not assigned to closest species as it falls outside its pre-defined ANI radius
Disease root endophyte-57	d__Bacteria;p__Proteobacteria;c__Alphaproteobacteria;o__Sphingomonadales;f__Sphingomonadaceae;g__Sphingomicrobium;s__	N/A	N/A	N/A	N/A	N/A	N/A	N/A	N/A	N/A	N/A	d__Bacteria;p__Proteobacteria;c__Alphaproteobacteria;o__Sphingomonadales;f__Sphingomonadaceae;g__Sphingomicrobium;s__	ANI	N/A	Healthy root endophyte-F_009720245.1, s__Sphingomicrobium sp009720245, 95.0, 78.09, 0.29; Healthy root endophyte-F_003097155.1, s__Sphingomicrobium sp003097155, 95.0, 78.07, 0.31; Healthy root endophyte-F_011302055.1, s__Sphingomicrobium sp011302055, 95.0, 78.01, 0.31; Healthy root endophyte-F_000620665.1, s__Sphingomicrobium sp000620665, 95.0, 77.85, 0.29; Healthy root endophyte-F_014396585.1, s…	85.33	11	0.956217	N/A
Disease root endophyte-59	d__Bacteria;p__Proteobacteria;c__Alphaproteobacteria;o__Sphingomonadales;f__Sphingomonadaceae;g__Novosphingobium;s__	N/A	N/A	N/A	N/A	N/A	Healthy root endophyte-A_004211435.1	95	d__Bacteria;p__Proteobacteria;c__Alphaproteobacteria;o__Sphingomonadales;f__Sphingomonadaceae;g__Novosphingobium;s__Novosphingobium sp004211435	84.24	0.66	d__Bacteria;p__Proteobacteria;c__Alphaproteobacteria;o__Sphingomonadales;f__Sphingomonadaceae;g__Novosphingobium;s__	taxonomic classification defined by topology and ANI	N/A	Healthy root endophyte-F_014230355.1, s__Novosphingobium piscinae, 95.0, 80.25, 0.39; Healthy root endophyte-F_014230315.1, s__Novosphingobium flavum, 95.0, 80.22, 0.35; Healthy root endophyte-F_002556635.1, s__Novosphingobium sp002556635, 95.0, 80.07, 0.39; Healthy root endophyte-F_000281975.1, s__Novosphingobium sp000281975, 95.0, 79.99, 0.41; Healthy root endophyte-F_001590985.1, s__Novosphing…	75.5	11	0.978912	Genome not assigned to closest species as it falls outside its pre-defined ANI radius
Disease root endophyte-6	d__Bacteria;p__Proteobacteria;c__Alphaproteobacteria;o__Sphingomonadales;f__Sphingomonadaceae;g__Sphingobium;s__	N/A	N/A	N/A	N/A	N/A	N/A	N/A	N/A	N/A	N/A	d__Bacteria;p__Proteobacteria;c__Alphaproteobacteria;o__Sphingomonadales;f__Sphingomonadaceae;g__Sphingobium;s__	taxonomic classification defined by topology and ANI	N/A	Healthy root endophyte-F_013375535.1, s__Sphingobium sp013375535, 95.0, 86.12, 0.83; Healthy root endophyte-F_000722875.1, s__Sphingobium chlorophenolicum, 95.0, 85.94, 0.76; Healthy root endophyte-F_008692605.1, s__Sphingobium estronivorans, 95.0, 85.82, 0.76; Healthy root endophyte-F_000264945.2, s__Sphingobium indicum, 95.0, 85.8, 0.77; Healthy root endophyte-F_001563265.1, s__Sphingobium sp00…	92.75	11	0.986744	Genome not assigned to closest species as it falls outside its pre-defined ANI radius
Disease root endophyte-61	d__Bacteria;p__Proteobacteria;c__Gammaproteobacteria;o__Burkholderiales;f__Burkholderiaceae;g__;s__	N/A	N/A	N/A	N/A	N/A	N/A	N/A	N/A	N/A	N/A	d__Bacteria;p__Proteobacteria;c__Gammaproteobacteria;o__Burkholderiales;f__Burkholderiaceae;g__;s__	taxonomic classification fully defined by topology	N/A	N/A	86.24	11	0.960306	N/A
Disease root endophyte-63	d__Bacteria;p__Firmicutes_C;c__Negativicutes;o__Selenomonadales;f__Massilibacillaceae;g__Massilibacillus;s__	N/A	N/A	N/A	N/A	N/A	Healthy root endophyte-F_900086705.1	95	d__Bacteria;p__Firmicutes_C;c__Negativicutes;o__Selenomonadales;f__Massilibacillaceae;g__Massilibacillus;s__Massilibacillus massiliensis	80.56	0.43	d__Bacteria;p__Firmicutes_C;c__Negativicutes;o__Selenomonadales;f__Massilibacillaceae;g__;s__	taxonomic classification defined by topology and ANI	N/A	N/A	90.09	11	0.851682	N/A
Disease root endophyte-64	d__Bacteria;p__Proteobacteria;c__Alphaproteobacteria;o__Sphingomonadales;f__Sphingomonadaceae;g__Sphingobium;s__	N/A	N/A	N/A	N/A	N/A	N/A	N/A	N/A	N/A	N/A	d__Bacteria;p__Proteobacteria;c__Alphaproteobacteria;o__Sphingomonadales;f__Sphingomonadaceae;g__Sphingobium;s__	ANI	N/A	Healthy root endophyte-F_000633575.2, s__Sphingobium lucknowense, 95.0, 79.55, 0.27; Healthy root endophyte-F_014196495.1, s__Sphingobium jiangsuense, 95.0, 79.35, 0.34; Healthy root endophyte-F_000264945.2, s__Sphingobium indicum, 95.0, 79.34, 0.34; Healthy root endophyte-F_004152845.1, s__Sphingobium fuliginis, 95.0, 79.21, 0.35; Healthy root endophyte-F_009720145.1, s__Sphingobium sp009720145,…	98.01	11	0.932099	N/A
Disease root endophyte-65	d__Bacteria;p__Gemmatimonadota;c__Gemmatimonadetes;o__Gemmatimonadales;f__Gemmatimonadaceae;g__Fen-1247;s__	N/A	N/A	N/A	N/A	N/A	Healthy root endophyte-A_003136975.1	95	d__Bacteria;p__Gemmatimonadota;c__Gemmatimonadetes;o__Gemmatimonadales;f__Gemmatimonadaceae;g__Fen-1247;s__Fen-1247 sp003136975	79.03	0.35	d__Bacteria;p__Gemmatimonadota;c__Gemmatimonadetes;o__Gemmatimonadales;f__Gemmatimonadaceae;g__Fen-1247;s__	taxonomic classification defined by topology and ANI	N/A	Healthy root endophyte-A_003155795.1, s__Fen-1247 sp003155795, 95.0, 78.69, 0.33	62.12	11	0.974435	N/A
Disease root endophyte-66	d__Bacteria;p__Acidobacteriota;c__Blastocatellia;o__Pyrinomonadales;f__Pyrinomonadaceae;g__OLB17;s__	N/A	N/A	N/A	N/A	N/A	Healthy root endophyte-A_902826795.1	95	d__Bacteria;p__Acidobacteriota;c__Blastocatellia;o__Pyrinomonadales;f__Pyrinomonadaceae;g__OLB17;s__OLB17 sp902826795	79.54	0.55	d__Bacteria;p__Acidobacteriota;c__Blastocatellia;o__Pyrinomonadales;f__Pyrinomonadaceae;g__OLB17;s__	taxonomic classification defined by topology and ANI	N/A	Healthy root endophyte-A_013140875.1, s__OLB17 sp013140875, 95.0, 77.29, 0.13; Healthy root endophyte-A_003223975.1, s__OLB17 sp003223975, 95.0, 76.93, 0.11; Healthy root endophyte-A_001464665.1, s__OLB17 sp001464665, 95.0, 76.61, 0.18; Healthy root endophyte-A_002333435.1, s__OLB17 sp002333435, 95.0, 76.6, 0.12; Healthy root endophyte-A_003223025.1, s__OLB17 sp003223025, 95.0, 76.6, 0.18; Health…	60.49	11	0.976409	N/A
Disease root endophyte-67	d__Bacteria;p__Proteobacteria;c__Alphaproteobacteria;o__Rhizobiales;f__Xanthobacteraceae;g__Afipia;s__	N/A	N/A	N/A	N/A	N/A	N/A	N/A	N/A	N/A	N/A	d__Bacteria;p__Proteobacteria;c__Alphaproteobacteria;o__Rhizobiales;f__Xanthobacteraceae;g__Afipia;s__	taxonomic classification defined by topology and ANI	N/A	Healthy root endophyte-F_001006325.2, s__Afipia massiliensis_A, 95.0, 82.73, 0.73; Healthy root endophyte-F_000314675.2, s__Afipia broomeae, 95.0, 82.73, 0.74; Healthy root endophyte-F_000497575.1, s__Afipia sp000497575, 95.0, 82.71, 0.73; Healthy root endophyte-F_014203115.1, s__Afipia massiliensis, 95.0, 82.63, 0.73; Healthy root endophyte-F_000308295.2, s__Afipia birgiae, 95.0, 82.37, 0.71; He…	74.15	11	0.98787	Genome not assigned to closest species as it falls outside its pre-defined ANI radius
Disease root endophyte-68	d__Bacteria;p__Proteobacteria;c__Alphaproteobacteria;o__Sphingomonadales;f__Sphingomonadaceae;g__Sphingopyxis;s__	N/A	N/A	N/A	N/A	N/A	Healthy root endophyte-F_002205635.1	95	d__Bacteria;p__Proteobacteria;c__Alphaproteobacteria;o__Sphingomonadales;f__Sphingomonadaceae;g__Sphingopyxis;s__Sphingopyxis witflariensis	88.84	0.65	d__Bacteria;p__Proteobacteria;c__Alphaproteobacteria;o__Sphingomonadales;f__Sphingomonadaceae;g__Sphingopyxis;s__	taxonomic classification defined by topology and ANI	N/A	Healthy root endophyte-F_000756375.1, s__Sphingopyxis sp000756375, 95.0, 84.64, 0.6; Healthy root endophyte-F_001468225.1, s__Sphingopyxis sp001468225, 95.0, 84.56, 0.59; Healthy root endophyte-F_005503215.1, s__Sphingopyxis sp005503215, 95.0, 84.53, 0.58; Healthy root endophyte-F_001427105.1, s__Sphingopyxis sp001427105, 95.0, 84.3, 0.59; Healthy root endophyte-F_005502465.1, s__Sphingopyxis sp0…	89.7	11	0.99601	Genome not assigned to closest species as it falls outside its pre-defined ANI radius
Disease root endophyte-70	d__Bacteria;p__Proteobacteria;c__Alphaproteobacteria;o__Sphingomonadales;f__Sphingomonadaceae;g__Rhizorhabdus;s__	N/A	N/A	N/A	N/A	N/A	N/A	N/A	N/A	N/A	N/A	d__Bacteria;p__Proteobacteria;c__Alphaproteobacteria;o__Sphingomonadales;f__Sphingomonadaceae;g__Rhizorhabdus;s__	taxonomic classification defined by topology and ANI	N/A	Healthy root endophyte-F_000016765.1, s__Rhizorhabdus wittichii, 95.0, 87.35, 0.59; Healthy root endophyte-F_900167915.1, s__Rhizorhabdus histidinilytica, 95.0, 86.84, 0.6; Healthy root endophyte-F_001428605.1, s__Rhizorhabdus sp001428605, 95.0, 86.48, 0.59; Healthy root endophyte-F_001015195.1, s__Rhizorhabdus sp001015195, 95.0, 85.22, 0.54; Healthy root endophyte-F_002355275.1, s__Rhizorhabdus …	78.7	11	0.972804	Genome not assigned to closest species as it falls outside its pre-defined ANI radius
Disease root endophyte-72	d__Bacteria;p__Proteobacteria;c__Alphaproteobacteria;o__Reyranellales;f__Reyranellaceae;g__Reyranella;s__	N/A	N/A	N/A	N/A	N/A	Healthy root endophyte-A_001897995.1	95	d__Bacteria;p__Proteobacteria;c__Alphaproteobacteria;o__Reyranellales;f__Reyranellaceae;g__Reyranella;s__Reyranella sp001897995	91.5	0.81	d__Bacteria;p__Proteobacteria;c__Alphaproteobacteria;o__Reyranellales;f__Reyranellaceae;g__Reyranella;s__	taxonomic classification defined by topology and ANI	N/A	Healthy root endophyte-A_004297405.1, s__Reyranella sp004297405, 95.0, 85.42, 0.72; Healthy root endophyte-F_000312425.1, s__Reyranella massiliensis, 95.0, 85.36, 0.67; Healthy root endophyte-A_004296815.1, s__Reyranella sp004296815, 95.0, 83.81, 0.61; Healthy root endophyte-F_001557035.1, s__Reyranella sp001557035, 95.0, 83.24, 0.55; Healthy root endophyte-A_004297265.1, s__Reyranella sp00429726…	71.03	11	0.982735	Genome not assigned to closest species as it falls outside its pre-defined ANI radius
Disease root endophyte-74	d__Bacteria;p__Bacteroidota;c__Bacteroidia;o__Chitinophagales;f__Chitinophagaceae;g__RDXD01;s__	N/A	N/A	N/A	N/A	N/A	Healthy root endophyte-A_004292575.1	95	d__Bacteria;p__Bacteroidota;c__Bacteroidia;o__Chitinophagales;f__Chitinophagaceae;g__RDXD01;s__RDXD01 sp004292575	75.89	0.07	d__Bacteria;p__Bacteroidota;c__Bacteroidia;o__Chitinophagales;f__Chitinophagaceae;g__RDXD01;s__	taxonomic classification defined by topology and ANI	N/A	Healthy root endophyte-F_009740285.1, s__RDXD01 sp009740285, 95.0, 76.26, 0.09	63.57	11	0.931822	N/A
Disease root endophyte-76	d__Bacteria;p__Proteobacteria;c__Gammaproteobacteria;o__Xanthomonadales;f__Xanthomonadaceae;g__SCMT01;s__	N/A	N/A	N/A	N/A	N/A	Healthy root endophyte-A_013141175.1	95	d__Bacteria;p__Proteobacteria;c__Gammaproteobacteria;o__Xanthomonadales;f__Xanthomonadaceae;g__SCMT01;s__SCMT01 sp013141175	84.98	0.76	d__Bacteria;p__Proteobacteria;c__Gammaproteobacteria;o__Xanthomonadales;f__Xanthomonadaceae;g__SCMT01;s__	taxonomic classification defined by topology and ANI	N/A	Healthy root endophyte-A_011526085.1, s__SCMT01 sp011526085, 95.0, 85.16, 0.78; Healthy root endophyte-F_005502915.1, s__SCMT01 sp005502915, 95.0, 83.51, 0.71; Healthy root endophyte-A_008015835.1, s__SCMT01 sp008015835, 95.0, 81.61, 0.62; Healthy root endophyte-A_008015095.1, s__SCMT01 sp008015095, 95.0, 79.49, 0.38	85.37	11	0.985941	Genome not assigned to closest species as it falls outside its pre-defined ANI radius
Disease root endophyte-78	d__Bacteria;p__Bacteroidota;c__Bacteroidia;o__Flavobacteriales;f__Weeksellaceae;g__Epilithonimonas;s__	N/A	N/A	N/A	N/A	N/A	N/A	N/A	N/A	N/A	N/A	d__Bacteria;p__Bacteroidota;c__Bacteroidia;o__Flavobacteriales;f__Weeksellaceae;g__Epilithonimonas;s__	taxonomic classification defined by topology and ANI	N/A	Healthy root endophyte-F_900141765.1, s__Epilithonimonas zeae, 95.0, 84.97, 0.81; Healthy root endophyte-F_003610695.1, s__Epilithonimonas arachidiradicis, 95.0, 83.31, 0.74; Healthy root endophyte-F_004365655.1, s__Epilithonimonas xixisoli, 95.0, 82.99, 0.65; Healthy root endophyte-F_003385395.1, s__Epilithonimonas hispanica, 95.0, 82.9, 0.62; Healthy root endophyte-A_002383165.1, s__Epilithonim…	96.8	11	0.990754	Genome not assigned to closest species as it falls outside its pre-defined ANI radius
Disease root endophyte-79	d__Bacteria;p__Bacteroidota;c__Bacteroidia;o__Chitinophagales;f__Chitinophagaceae;g__Ferruginibacter;s__	N/A	N/A	N/A	N/A	N/A	Healthy root endophyte-A_014379905.1	95	d__Bacteria;p__Bacteroidota;c__Bacteroidia;o__Chitinophagales;f__Chitinophagaceae;g__Ferruginibacter;s__Ferruginibacter sp014379905	80.2	0.63	d__Bacteria;p__Bacteroidota;c__Bacteroidia;o__Chitinophagales;f__Chitinophagaceae;g__Ferruginibacter;s__	taxonomic classification defined by topology and ANI	N/A	Healthy root endophyte-A_002352045.1, s__Ferruginibacter sp002352045, 95.0, 77.14, 0.26; Healthy root endophyte-A_001898465.1, s__Ferruginibacter sp001898465, 95.0, 76.74, 0.14; Healthy root endophyte-A_903831575.1, s__Ferruginibacter sp903831575, 95.0, 76.66, 0.07; Healthy root endophyte-A_013141115.1, s__Ferruginibacter sp013141115, 95.0, 76.64, 0.18; Healthy root endophyte-A_003534175.1, s__Fe…	68.59	11	0.979154	N/A
Disease root endophyte-80	d__Bacteria;p__Verrucomicrobiota;c__Verrucomicrobiae;o__Verrucomicrobiales;f__Akkermansiaceae;g__UBA1315;s__	N/A	N/A	N/A	N/A	N/A	N/A	N/A	N/A	N/A	N/A	d__Bacteria;p__Verrucomicrobiota;c__Verrucomicrobiae;o__Verrucomicrobiales;f__Akkermansiaceae;g__UBA1315;s__	ANI	N/A	Healthy root endophyte-A_003820635.1, s__UBA1315 sp003820635, 95.0, 78.46, 0.23; Healthy root endophyte-A_903919975.1, s__UBA1315 sp903919975, 95.0, 77.5, 0.14; Healthy root endophyte-A_903906515.1, s__UBA1315 sp903906515, 95.0, 77.44, 0.13; Healthy root endophyte-A_007126655.1, s__UBA1315 sp007126655, 95.0, 77.43, 0.13; Healthy root endophyte-A_903837825.1, s__UBA1315 sp903837825, 95.0, 77.2, 0.…	61.49	11	0.961476	N/A
Disease root endophyte-83	d__Bacteria;p__Proteobacteria;c__Alphaproteobacteria;o__UBA1280;f__UBA6156;g__RFNJ01;s__	N/A	N/A	N/A	N/A	N/A	Healthy root endophyte-A_009927255.1	95	d__Bacteria;p__Proteobacteria;c__Alphaproteobacteria;o__UBA1280;f__UBA6156;g__RFNJ01;s__RFNJ01 sp009927255	77.17	0.27	d__Bacteria;p__Proteobacteria;c__Alphaproteobacteria;o__UBA1280;f__UBA6156;g__;s__	taxonomic classification defined by topology and ANI	N/A	N/A	78.24	11	0.885946	N/A
Disease root endophyte-89	d__Bacteria;p__Proteobacteria;c__Gammaproteobacteria;o__Burkholderiales;f__Burkholderiaceae;g__Paraburkholderia;s__	N/A	N/A	N/A	N/A	N/A	Healthy root endophyte-F_003368325.1	95	d__Bacteria;p__Proteobacteria;c__Gammaproteobacteria;o__Burkholderiales;f__Burkholderiaceae;g__Paraburkholderia;s__Paraburkholderia caffeinilytica	92.46	0.82	d__Bacteria;p__Proteobacteria;c__Gammaproteobacteria;o__Burkholderiales;f__Burkholderiaceae;g__Paraburkholderia;s__	taxonomic classification defined by topology and ANI	N/A	Healthy root endophyte-F_009690905.1, s__Paraburkholderia madseniana, 95.0, 92.24, 0.82; Healthy root endophyte-F_900230185.1, s__Paraburkholderia sp900230185, 95.0, 92.23, 0.85; Healthy root endophyte-F_900116445.1, s__Paraburkholderia aspalathi, 95.0, 91.73, 0.81; Healthy root endophyte-F_902859805.1, s__Paraburkholderia sediminicola, 95.0, 91.67, 0.82; Healthy root endophyte-F_013177735.1, s__…	53.78	11	0.99645	Genome not assigned to closest species as it falls outside its pre-defined ANI radius
Disease root endophyte-9	d__Bacteria;p__Proteobacteria;c__Alphaproteobacteria;o__Caulobacterales;f__Caulobacteraceae;g__Phenylobacterium;s__	N/A	N/A	N/A	N/A	N/A	N/A	N/A	N/A	N/A	N/A	d__Bacteria;p__Proteobacteria;c__Alphaproteobacteria;o__Caulobacterales;f__Caulobacteraceae;g__Phenylobacterium;s__	ANI	N/A	Healthy root endophyte-F_001429025.1, s__Phenylobacterium sp001429025, 95.0, 81.46, 0.54; Healthy root endophyte-A_001724985.1, s__Phenylobacterium sp001724985, 95.0, 81.44, 0.61; Healthy root endophyte-F_003254505.1, s__Phenylobacterium hankyongense, 95.0, 81.19, 0.52; Healthy root endophyte-A_013822795.1, s__Phenylobacterium sp013822795, 95.0, 80.99, 0.51; Healthy root endophyte-F_001425305.1, …	72.32	11	0.950572	N/A
Disease root endophyte-91	d__Bacteria;p__Proteobacteria;c__Alphaproteobacteria;o__Caulobacterales;f__Caulobacteraceae;g__Phenylobacterium;s__	N/A	N/A	N/A	N/A	N/A	N/A	N/A	N/A	N/A	N/A	d__Bacteria;p__Proteobacteria;c__Alphaproteobacteria;o__Caulobacterales;f__Caulobacteraceae;g__Phenylobacterium;s__	taxonomic classification defined by topology and ANI	N/A	Healthy root endophyte-A_001824475.1, s__Phenylobacterium sp001824475, 95.0, 86.04, 0.66; Healthy root endophyte-F_001557235.1, s__Phenylobacterium sp001557235, 95.0, 85.9, 0.62; Healthy root endophyte-A_004297125.1, s__Phenylobacterium sp004297125, 95.0, 85.75, 0.68; Healthy root endophyte-A_004299445.1, s__Phenylobacterium sp004299445, 95.0, 83.23, 0.59; Healthy root endophyte-F_003254525.1, s_…	80.15	11	0.991452	Genome not assigned to closest species as it falls outside its pre-defined ANI radius
Disease root endophyte-92	d__Bacteria;p__Bacteroidota;c__Bacteroidia;o__Flavobacteriales;f__Weeksellaceae;g__Chryseobacterium;s__	N/A	N/A	N/A	N/A	N/A	N/A	N/A	N/A	N/A	N/A	d__Bacteria;p__Bacteroidota;c__Bacteroidia;o__Flavobacteriales;f__Weeksellaceae;g__Chryseobacterium;s__	taxonomic classification defined by topology and ANI	N/A	Healthy root endophyte-F_000737715.1, s__Chryseobacterium sp000737715, 95.0, 92.5, 0.92; Healthy root endophyte-F_900128945.1, s__Chryseobacterium sp900128945, 95.0, 92.45, 0.93; Healthy root endophyte-F_900115055.1, s__Chryseobacterium oleae, 95.0, 92.39, 0.93; Healthy root endophyte-F_012927325.1, s__Chryseobacterium sp012927325, 95.0, 86.35, 0.82; Healthy root endophyte-F_900156575.1, s__Chrys…	62.14	11	0.998256	Genome not assigned to closest species as it falls outside its pre-defined ANI radius
Healthy root endophyte-1	d__Bacteria;p__Proteobacteria;c__Gammaproteobacteria;o__Burkholderiales;f__Burkholderiaceae;g__Paraburkholderia;s__	N/A	N/A	N/A	N/A	N/A	Healthy root endophyte-F_001645125.1	95	d__Bacteria;p__Proteobacteria;c__Gammaproteobacteria;o__Burkholderiales;f__Burkholderiaceae;g__Paraburkholderia;s__Paraburkholderia ginsengiterrae	93.67	0.84	d__Bacteria;p__Proteobacteria;c__Gammaproteobacteria;o__Burkholderiales;f__Burkholderiaceae;g__Paraburkholderia;s__	taxonomic classification defined by topology and ANI	N/A	Healthy root endophyte-F_004339745.1, s__Paraburkholderia sp004339745, 95.0, 87.3, 0.66; Healthy root endophyte-F_012689525.1, s__Paraburkholderia aromaticivorans_A, 95.0, 87.29, 0.67; Healthy root endophyte-F_000020125.1, s__Paraburkholderia phytofirmans, 95.0, 87.12, 0.63; Healthy root endophyte-F_902459535.1, s__Paraburkholderia sp000178415, 95.0, 87.08, 0.59; Healthy root endophyte-F_00001364…	58.63	11	0.996866	Genome not assigned to closest species as it falls outside its pre-defined ANI radius
Healthy root endophyte-10	d__Bacteria;p__Bacteroidota;c__Bacteroidia;o__Chitinophagales;f__Chitinophagaceae;g__Flavihumibacter;s__	N/A	N/A	N/A	N/A	N/A	Healthy root endophyte-A_014379785.1	95	d__Bacteria;p__Bacteroidota;c__Bacteroidia;o__Chitinophagales;f__Chitinophagaceae;g__Flavihumibacter;s__Flavihumibacter sp014379785	76.25	0.08	d__Bacteria;p__Bacteroidota;c__Bacteroidia;o__Chitinophagales;f__Chitinophagaceae;g__Flavihumibacter;s__	taxonomic classification defined by topology and ANI	N/A	Healthy root endophyte-F_014332695.1, s__Flavihumibacter stibioxidans, 95.0, 76.22, 0.08; Healthy root endophyte-A_001601815.1, s__Flavihumibacter sp001601815, 95.0, 76.19, 0.05; Healthy root endophyte-F_000814475.1, s__Flavihumibacter solisilvae, 95.0, 76.1, 0.05; Healthy root endophyte-F_000974785.1, s__Flavihumibacter petaseus, 95.0, 76.08, 0.06; Healthy root endophyte-F_000814325.1, s__Flavih…	97.26	11	0.925703	N/A
Healthy root endophyte-11	d__Bacteria;p__Bacteroidota;c__Bacteroidia;o__Flavobacteriales;f__Weeksellaceae;g__Chryseobacterium;s__	N/A	N/A	N/A	N/A	N/A	N/A	N/A	N/A	N/A	N/A	d__Bacteria;p__Bacteroidota;c__Bacteroidia;o__Flavobacteriales;f__Weeksellaceae;g__Chryseobacterium;s__	taxonomic classification defined by topology and ANI	N/A	Healthy root endophyte-F_900143185.1, s__Chryseobacterium scophthalmum, 95.0, 85.0, 0.76; Healthy root endophyte-F_006175945.1, s__Chryseobacterium mulctrae, 95.0, 84.89, 0.73; Healthy root endophyte-F_003385415.1, s__Chryseobacterium piscium, 95.0, 84.66, 0.7; Healthy root endophyte-F_900168205.1, s__Chryseobacterium balustinum, 95.0, 84.52, 0.71; Healthy root endophyte-F_001677955.1, s__Chryseo…	84.85	11	0.985393	Genome not assigned to closest species as it falls outside its pre-defined ANI radius
Healthy root endophyte-12	d__Bacteria;p__Bacteroidota;c__Bacteroidia;o__Chitinophagales;f__Chitinophagaceae;g__Flavipsychrobacter;s__	N/A	N/A	N/A	N/A	N/A	Healthy root endophyte-A_013286485.1	95	d__Bacteria;p__Bacteroidota;c__Bacteroidia;o__Chitinophagales;f__Chitinophagaceae;g__Flavipsychrobacter;s__Flavipsychrobacter sp013286485	76.52	0.09	d__Bacteria;p__Bacteroidota;c__Bacteroidia;o__Chitinophagales;f__Chitinophagaceae;g__Flavipsychrobacter;s__	taxonomic classification defined by topology and ANI	N/A	Healthy root endophyte-A_013289355.1, s__Flavipsychrobacter sp013289355, 95.0, 77.25, 0.07; Healthy root endophyte-A_001897855.1, s__Flavipsychrobacter sp001897855, 95.0, 77.1, 0.11; Healthy root endophyte-A_004144175.1, s__Flavipsychrobacter sp004144175, 95.0, 76.95, 0.12; Healthy root endophyte-A_902168085.1, s__Flavipsychrobacter sp902168085, 95.0, 76.87, 0.15; Healthy root endophyte-A_0138153…	68.27	11	0.938178	N/A
Healthy root endophyte-13	d__Bacteria;p__Proteobacteria;c__Alphaproteobacteria;o__Sphingomonadales;f__Sphingomonadaceae;g__Sphingomonas_I;s__	N/A	N/A	N/A	N/A	N/A	Healthy root endophyte-F_003391115.1	95	d__Bacteria;p__Proteobacteria;c__Alphaproteobacteria;o__Sphingomonadales;f__Sphingomonadaceae;g__Sphingomonas_I;s__Sphingomonas_I crusticola	81.07	0.58	d__Bacteria;p__Proteobacteria;c__Alphaproteobacteria;o__Sphingomonadales;f__Sphingomonadaceae;g__Sphingomonas_I;s__	taxonomic classification defined by topology and ANI	N/A	Healthy root endophyte-F_903644055.1, s__Sphingomonas_I sp903644055, 95.0, 79.94, 0.52; Healthy root endophyte-F_013113735.1, s__Sphingomonas_I sp013113735, 95.0, 79.72, 0.39; Healthy root endophyte-F_011761305.1, s__Sphingomonas_I vulcanisoli, 95.0, 79.56, 0.4; Healthy root endophyte-A_003248515.1, s__Sphingomonas_I sp003248515, 95.0, 78.94, 0.35	85.41	11	0.961587	N/A
Healthy root endophyte-14	d__Bacteria;p__Bacteroidota;c__Bacteroidia;o__Flavobacteriales;f__Weeksellaceae;g__Chryseobacterium;s__	N/A	N/A	N/A	N/A	N/A	N/A	N/A	N/A	N/A	N/A	d__Bacteria;p__Bacteroidota;c__Bacteroidia;o__Flavobacteriales;f__Weeksellaceae;g__Chryseobacterium;s__	taxonomic classification defined by topology and ANI	N/A	Healthy root endophyte-F_002216065.1, s__Chryseobacterium sp002216065, 95.0, 83.63, 0.77; Healthy root endophyte-F_013184525.1, s__Chryseobacterium sp013184525, 95.0, 82.36, 0.7; Healthy root endophyte-F_002285635.2, s__Chryseobacterium piperi, 95.0, 82.31, 0.65; Healthy root endophyte-F_003815655.1, s__Chryseobacterium sp003815655, 95.0, 80.81, 0.51; Healthy root endophyte-F_013410675.1, s__Chry…	97.97	11	0.989084	Genome not assigned to closest species as it falls outside its pre-defined ANI radius
Healthy root endophyte-15	d__Bacteria;p__Proteobacteria;c__Alphaproteobacteria;o__Caulobacterales;f__Caulobacteraceae;g__Asticcacaulis;s__	N/A	N/A	N/A	N/A	N/A	N/A	N/A	N/A	N/A	N/A	d__Bacteria;p__Proteobacteria;c__Alphaproteobacteria;o__Caulobacterales;f__Caulobacteraceae;g__Asticcacaulis;s__	ANI	N/A	Healthy root endophyte-F_000495795.1, s__Asticcacaulis sp000495795, 95.0, 79.9, 0.45; Healthy root endophyte-F_900100255.1, s__Asticcacaulis taihuensis, 95.0, 79.3, 0.47; Healthy root endophyte-F_000204015.1, s__Asticcacaulis biprosthecium, 95.0, 79.3, 0.4; Healthy root endophyte-F_000376105.1, s__Asticcacaulis benevestitus, 95.0, 79.21, 0.37; Healthy root endophyte-F_003053985.1, s__Asticcacauli…	94.4	11	0.947202	N/A
Healthy root endophyte-16	d__Bacteria;p__Proteobacteria;c__Alphaproteobacteria;o__Caulobacterales;f__Caulobacteraceae;g__;s__	N/A	N/A	N/A	N/A	N/A	N/A	N/A	N/A	N/A	N/A	d__Bacteria;p__Proteobacteria;c__Alphaproteobacteria;o__Caulobacterales;f__Caulobacteraceae;g__;s__	taxonomic novelty determined using RED	N/A	N/A	76.93	11	0.916699	N/A
Healthy root endophyte-18	d__Bacteria;p__Proteobacteria;c__Alphaproteobacteria;o__Sphingomonadales;f__Sphingomonadaceae;g__Novosphingobium;s__	N/A	N/A	N/A	N/A	N/A	Healthy root endophyte-A_004211435.1	95	d__Bacteria;p__Proteobacteria;c__Alphaproteobacteria;o__Sphingomonadales;f__Sphingomonadaceae;g__Novosphingobium;s__Novosphingobium sp004211435	84.18	0.66	d__Bacteria;p__Proteobacteria;c__Alphaproteobacteria;o__Sphingomonadales;f__Sphingomonadaceae;g__Novosphingobium;s__	taxonomic classification defined by topology and ANI	N/A	Healthy root endophyte-F_014230355.1, s__Novosphingobium piscinae, 95.0, 80.24, 0.41; Healthy root endophyte-F_014230315.1, s__Novosphingobium flavum, 95.0, 80.22, 0.37; Healthy root endophyte-F_002556635.1, s__Novosphingobium sp002556635, 95.0, 80.0, 0.43; Healthy root endophyte-F_012927405.1, s__Novosphingobium sp012927405, 95.0, 80.0, 0.32; Healthy root endophyte-F_001590985.1, s__Novosphingob…	89.58	11	0.977743	Genome not assigned to closest species as it falls outside its pre-defined ANI radius
Healthy root endophyte-19	d__Bacteria;p__Proteobacteria;c__Gammaproteobacteria;o__Burkholderiales;f__Burkholderiaceae;g__Bordetella_B;s__	N/A	N/A	N/A	N/A	N/A	Healthy root endophyte-F_000382185.1	95	d__Bacteria;p__Proteobacteria;c__Gammaproteobacteria;o__Burkholderiales;f__Burkholderiaceae;g__Bordetella_B;s__Bordetella_B sp000382185	87.84	0.72	d__Bacteria;p__Proteobacteria;c__Gammaproteobacteria;o__Burkholderiales;f__Burkholderiaceae;g__Bordetella_B;s__	taxonomic classification defined by topology and ANI	N/A	Healthy root endophyte-F_007679965.1, s__Bordetella_B sp007679965, 95.0, 82.04, 0.54; Healthy root endophyte-F_900078315.1, s__Bordetella_B ansorpii_B, 95.0, 81.63, 0.53; Healthy root endophyte-F_900078705.1, s__Bordetella_B ansorpii_A, 95.0, 81.61, 0.52; Healthy root endophyte-F_002119665.1, s__Bordetella_B sp002119665, 95.0, 81.59, 0.51	84.79	11	0.987258	Genome not assigned to closest species as it falls outside its pre-defined ANI radius
Healthy root endophyte-21	d__Bacteria;p__Proteobacteria;c__Gammaproteobacteria;o__Burkholderiales;f__Methylophilaceae;g__Methylotenera;s__	N/A	N/A	N/A	N/A	N/A	Healthy root endophyte-A_014378495.1	95	d__Bacteria;p__Proteobacteria;c__Gammaproteobacteria;o__Burkholderiales;f__Methylophilaceae;g__Methylotenera;s__Methylotenera sp014378495	79.59	0.49	d__Bacteria;p__Proteobacteria;c__Gammaproteobacteria;o__Burkholderiales;f__Methylophilaceae;g__Methylotenera;s__	taxonomic classification defined by topology and ANI	N/A	Healthy root endophyte-A_002429455.1, s__Methylotenera sp002429455, 95.0, 78.44, 0.41; Healthy root endophyte-A_002842195.1, s__Methylotenera sp002842195, 95.0, 78.18, 0.3; Healthy root endophyte-A_903882525.1, s__Methylotenera sp903882525, 95.0, 78.09, 0.28; Healthy root endophyte-A_903854305.1, s__Methylotenera sp903854305, 95.0, 78.09, 0.3; Healthy root endophyte-A_009693255.1, s__Methylotener…	79.37	11	0.968833	N/A
Healthy root endophyte-22	d__Bacteria;p__Proteobacteria;c__Alphaproteobacteria;o__Sphingomonadales;f__Sphingomonadaceae;g__Sphingobium;s__	N/A	N/A	N/A	N/A	N/A	N/A	N/A	N/A	N/A	N/A	d__Bacteria;p__Proteobacteria;c__Alphaproteobacteria;o__Sphingomonadales;f__Sphingomonadaceae;g__Sphingobium;s__	taxonomic classification defined by topology and ANI	N/A	Healthy root endophyte-F_000264945.2, s__Sphingobium indicum, 95.0, 84.22, 0.71; Healthy root endophyte-F_000633575.2, s__Sphingobium lucknowense, 95.0, 84.09, 0.52; Healthy root endophyte-F_000445065.1, s__Sphingobium quisquiliarum, 95.0, 84.07, 0.65; Healthy root endophyte-F_013375535.1, s__Sphingobium sp013375535, 95.0, 83.98, 0.75; Healthy root endophyte-F_004152845.1, s__Sphingobium fuligini…	89.38	11	0.971683	Genome not assigned to closest species as it falls outside its pre-defined ANI radius
Healthy root endophyte-23	d__Bacteria;p__Proteobacteria;c__Gammaproteobacteria;o__Xanthomonadales;f__Xanthomonadaceae;g__Stenotrophomonas;s__	N/A	N/A	N/A	N/A	N/A	Healthy root endophyte-F_011604605.1	95	d__Bacteria;p__Proteobacteria;c__Gammaproteobacteria;o__Xanthomonadales;f__Xanthomonadaceae;g__Stenotrophomonas;s__Stenotrophomonas maltophilia_AO	93.79	0.85	d__Bacteria;p__Proteobacteria;c__Gammaproteobacteria;o__Xanthomonadales;f__Xanthomonadaceae;g__Stenotrophomonas;s__	taxonomic classification defined by topology and ANI	N/A	Healthy root endophyte-A_002435595.1, s__Stenotrophomonas maltophilia_AC, 95.0, 87.97, 0.75; Healthy root endophyte-A_002365915.1, s__Stenotrophomonas maltophilia_AB, 95.0, 87.9, 0.74; Healthy root endophyte-F_000661955.1, s__Stenotrophomonas rhizophila, 95.0, 87.84, 0.78; Healthy root endophyte-F_009832905.1, s__Stenotrophomonas maltophilia_AP, 95.0, 87.71, 0.78; Healthy root endophyte-F_0133874…	76.85	11	0.996682	Genome not assigned to closest species as it falls outside its pre-defined ANI radius
Healthy root endophyte-24	d__Bacteria;p__Bacteroidota;c__Bacteroidia;o__Sphingobacteriales;f__Sphingobacteriaceae;g__Pedobacter;s__	N/A	N/A	N/A	N/A	N/A	Healthy root endophyte-F_003313385.1	95	d__Bacteria;p__Bacteroidota;c__Bacteroidia;o__Sphingobacteriales;f__Sphingobacteriaceae;g__Pedobacter;s__Pedobacter chitinilyticus	89.46	0.77	d__Bacteria;p__Bacteroidota;c__Bacteroidia;o__Sphingobacteriales;f__Sphingobacteriaceae;g__Pedobacter;s__	taxonomic classification defined by topology and ANI	N/A	Healthy root endophyte-F_003313505.1, s__Pedobacter nanyangensis, 95.0, 84.67, 0.71; Healthy root endophyte-F_900215335.1, s__Pedobacter xixiisoli, 95.0, 80.11, 0.44; Healthy root endophyte-F_005925325.1, s__Pedobacter helvus, 95.0, 80.02, 0.45; Healthy root endophyte-A_002399615.1, s__Pedobacter sp002399615, 95.0, 79.71, 0.45; Healthy root endophyte-F_005925345.1, s__Pedobacter ureilyticus, 95.0…	96.92	11	0.994379	Genome not assigned to closest species as it falls outside its pre-defined ANI radius
Healthy root endophyte-25	d__Bacteria;p__Proteobacteria;c__Gammaproteobacteria;o__Burkholderiales;f__Burkholderiaceae;g__Oxalicibacterium;s__	N/A	N/A	N/A	N/A	N/A	Healthy root endophyte-A_014635845.1	95	d__Bacteria;p__Proteobacteria;c__Gammaproteobacteria;o__Burkholderiales;f__Burkholderiaceae;g__Oxalicibacterium;s__Oxalicibacterium solurbis	81.8	0.65	d__Bacteria;p__Proteobacteria;c__Gammaproteobacteria;o__Burkholderiales;f__Burkholderiaceae;g__Oxalicibacterium;s__	taxonomic classification defined by topology and ANI	N/A	Healthy root endophyte-A_014635065.1, s__Oxalicibacterium flavum, 95.0, 81.2, 0.6; Healthy root endophyte-A_014635705.1, s__Oxalicibacterium faecigallinarum, 95.0, 78.84, 0.39	84.81	11	0.972945	Genome not assigned to closest species as it falls outside its pre-defined ANI radius
Healthy root endophyte-26	d__Bacteria;p__Proteobacteria;c__Alphaproteobacteria;o__Caulobacterales;f__Caulobacteraceae;g__Brevundimonas;s__	N/A	N/A	N/A	N/A	N/A	Healthy root endophyte-F_006547065.1	95	d__Bacteria;p__Proteobacteria;c__Alphaproteobacteria;o__Caulobacterales;f__Caulobacteraceae;g__Brevundimonas;s__Brevundimonas sp006547065	86.36	0.75	d__Bacteria;p__Proteobacteria;c__Alphaproteobacteria;o__Caulobacterales;f__Caulobacteraceae;g__Brevundimonas;s__	taxonomic classification defined by topology and ANI	N/A	Healthy root endophyte-F_014196335.1, s__Brevundimonas lenta, 95.0, 85.58, 0.71; Healthy root endophyte-F_001425945.1, s__Brevundimonas sp001425945, 95.0, 84.77, 0.68; Healthy root endophyte-F_001427825.1, s__Brevundimonas sp001427825, 95.0, 84.54, 0.75; Healthy root endophyte-A_002483305.1, s__Brevundimonas sp002483305, 95.0, 84.25, 0.7; Healthy root endophyte-A_004296955.1, s__Brevundimonas sp0…	95.33	11	0.977346	Genome not assigned to closest species as it falls outside its pre-defined ANI radius
Healthy root endophyte-27	d__Bacteria;p__Proteobacteria;c__Alphaproteobacteria;o__Rhizobiales;f__Xanthobacteraceae;g__Afipia;s__	N/A	N/A	N/A	N/A	N/A	N/A	N/A	N/A	N/A	N/A	d__Bacteria;p__Proteobacteria;c__Alphaproteobacteria;o__Rhizobiales;f__Xanthobacteraceae;g__Afipia;s__	taxonomic classification defined by topology and ANI	N/A	Healthy root endophyte-F_014203115.1, s__Afipia massiliensis, 95.0, 85.91, 0.8; Healthy root endophyte-F_001006325.2, s__Afipia massiliensis_A, 95.0, 85.88, 0.8; Healthy root endophyte-F_000308295.2, s__Afipia birgiae, 95.0, 85.53, 0.79; Healthy root endophyte-F_000314675.2, s__Afipia broomeae, 95.0, 84.66, 0.8; Healthy root endophyte-F_000497575.1, s__Afipia sp000497575, 95.0, 84.47, 0.79; Healt…	70.88	11	0.994304	Genome not assigned to closest species as it falls outside its pre-defined ANI radius
Healthy root endophyte-28	d__Bacteria;p__Acidobacteriota;c__Acidobacteriae;o__Acidobacteriales;f__Acidobacteriaceae;g__Edaphobacter;s__	N/A	N/A	N/A	N/A	N/A	N/A	N/A	N/A	N/A	N/A	d__Bacteria;p__Acidobacteriota;c__Acidobacteriae;o__Acidobacteriales;f__Acidobacteriaceae;g__Edaphobacter;s__	ANI	N/A	Healthy root endophyte-F_014201375.1, s__Edaphobacter lichenicola_D, 95.0, 79.76, 0.41; Healthy root endophyte-F_014201315.1, s__Edaphobacter lichenicola_B, 95.0, 79.76, 0.42; Healthy root endophyte-F_009765825.1, s__Edaphobacter sp009765825, 95.0, 79.65, 0.41; Healthy root endophyte-F_003945235.1, s__Edaphobacter aggregans_A, 95.0, 79.54, 0.44; Healthy root endophyte-F_013410115.1, s__Edaphobact…	55.53	11	0.939682	N/A
Healthy root endophyte-29	d__Bacteria;p__Proteobacteria;c__Gammaproteobacteria;o__Burkholderiales;f__Burkholderiaceae;g__Variovorax;s__	N/A	N/A	N/A	N/A	N/A	N/A	N/A	N/A	N/A	N/A	d__Bacteria;p__Proteobacteria;c__Gammaproteobacteria;o__Burkholderiales;f__Burkholderiaceae;g__Variovorax;s__	taxonomic classification defined by topology and ANI	N/A	Healthy root endophyte-F_006438845.1, s__Variovorax ginsengisoli, 95.0, 86.87, 0.68; Healthy root endophyte-F_014170375.1, s__Variovorax sp014170375, 95.0, 86.27, 0.64; Healthy root endophyte-F_003053685.1, s__Variovorax sp003053685, 95.0, 84.32, 0.66; Healthy root endophyte-F_900112425.1, s__Variovorax sp900112425, 95.0, 84.22, 0.65; Healthy root endophyte-F_000282635.1, s__Variovorax sp00028263…	75.14	11	0.985808	Genome not assigned to closest species as it falls outside its pre-defined ANI radius
Healthy root endophyte-30	d__Bacteria;p__Proteobacteria;c__Gammaproteobacteria;o__Burkholderiales;f__Burkholderiaceae;g__;s__	N/A	N/A	N/A	N/A	N/A	N/A	N/A	N/A	N/A	N/A	d__Bacteria;p__Proteobacteria;c__Gammaproteobacteria;o__Burkholderiales;f__Burkholderiaceae;g__;s__	taxonomic classification fully defined by topology	N/A	N/A	67.4	11	0.968812	N/A
Healthy root endophyte-31	d__Bacteria;p__Proteobacteria;c__Gammaproteobacteria;o__Enterobacterales;f__Enterobacteriaceae;g__Lelliottia;s__	N/A	N/A	N/A	N/A	N/A	Healthy root endophyte-F_002271215.1	95	d__Bacteria;p__Proteobacteria;c__Gammaproteobacteria;o__Enterobacterales;f__Enterobacteriaceae;g__Lelliottia;s__Lelliottia jeotgali	93.65	0.87	d__Bacteria;p__Proteobacteria;c__Gammaproteobacteria;o__Enterobacterales;f__Enterobacteriaceae;g__Lelliottia;s__	taxonomic classification defined by topology and ANI	N/A	Healthy root endophyte-F_002811785.1, s__Lelliottia lapagei_A, 95.0, 89.75, 0.83; Healthy root endophyte-F_009668015.1, s__Lelliottia sp009668015, 95.0, 86.85, 0.8; Healthy root endophyte-F_000016325.1, s__Lelliottia sp000016325, 95.0, 85.86, 0.76; Healthy root endophyte-F_900635465.1, s__Lelliottia amnigena, 95.0, 85.74, 0.79; Healthy root endophyte-F_001652505.2, s__Lelliottia amnigena_A, 95.0,…	84.22	11	0.999293	Genome not assigned to closest species as it falls outside its pre-defined ANI radius
Healthy root endophyte-32	d__Bacteria;p__Proteobacteria;c__Alphaproteobacteria;o__Sphingomonadales;f__Sphingomonadaceae;g__Sphingomonas;s__	N/A	N/A	N/A	N/A	N/A	Healthy root endophyte-F_001598415.1	95	d__Bacteria;p__Proteobacteria;c__Alphaproteobacteria;o__Sphingomonadales;f__Sphingomonadaceae;g__Sphingomonas;s__Sphingomonas mali	92.81	0.82	d__Bacteria;p__Proteobacteria;c__Alphaproteobacteria;o__Sphingomonadales;f__Sphingomonadaceae;g__Sphingomonas;s__	taxonomic classification defined by topology and ANI	N/A	Healthy root endophyte-F_001598355.1, s__Sphingomonas asaccharolytica, 95.0, 90.51, 0.72; Healthy root endophyte-F_001598455.1, s__Sphingomonas pruni, 95.0, 88.78, 0.72; Healthy root endophyte-A_004799495.1, s__Sphingomonas sp004799495, 95.0, 81.76, 0.67; Healthy root endophyte-F_007859635.1, s__Sphingomonas sp007859635, 95.0, 81.69, 0.61; Healthy root endophyte-F_000764535.1, s__Sphingomonas tax…	76.77	11	0.995064	Genome not assigned to closest species as it falls outside its pre-defined ANI radius
Healthy root endophyte-33	d__Bacteria;p__Proteobacteria;c__Alphaproteobacteria;o__Sphingomonadales;f__Sphingomonadaceae;g__Sphingobium;s__	N/A	N/A	N/A	N/A	N/A	N/A	N/A	N/A	N/A	N/A	d__Bacteria;p__Proteobacteria;c__Alphaproteobacteria;o__Sphingomonadales;f__Sphingomonadaceae;g__Sphingobium;s__	ANI	N/A	Healthy root endophyte-A_002457415.1, s__Sphingobium sp002457415, 95.0, 81.15, 0.44; Healthy root endophyte-F_013393185.1, s__Sphingobium lactosutens_A, 95.0, 80.87, 0.44; Healthy root endophyte-F_009720145.1, s__Sphingobium sp009720145, 95.0, 80.81, 0.42; Healthy root endophyte-F_000264945.2, s__Sphingobium indicum, 95.0, 80.7, 0.4; Healthy root endophyte-F_001650725.1, s__Sphingobium sp00165072…	90.17	11	0.957457	N/A
Healthy root endophyte-34	d__Bacteria;p__Proteobacteria;c__Alphaproteobacteria;o__Rhizobiales;f__Rhizobiaceae;g__Rhizobium;s__	N/A	N/A	N/A	N/A	N/A	Healthy root endophyte-F_003240585.1	95	d__Bacteria;p__Proteobacteria;c__Alphaproteobacteria;o__Rhizobiales;f__Rhizobiaceae;g__Rhizobium;s__Rhizobium tubonense	84.65	0.78	d__Bacteria;p__Proteobacteria;c__Alphaproteobacteria;o__Rhizobiales;f__Rhizobiaceae;g__Rhizobium;s__	taxonomic classification defined by topology and ANI	N/A	Healthy root endophyte-F_014195095.1, s__Rhizobium sp014195095, 95.0, 80.49, 0.57; Healthy root endophyte-F_003025035.1, s__Rhizobium paranaense, 95.0, 80.28, 0.51; Healthy root endophyte-F_000696095.1, s__Rhizobium rhizogenes, 95.0, 80.21, 0.55; Healthy root endophyte-F_000799715.1, s__Rhizobium rhizogenes_C, 95.0, 80.18, 0.56; Healthy root endophyte-F_014189535.1, s__Rhizobium lusitanum_C, 95.0…	78.66	11	0.993744	Genome not assigned to closest species as it falls outside its pre-defined ANI radius
Healthy root endophyte-35	d__Bacteria;p__Proteobacteria;c__Alphaproteobacteria;o__Caulobacterales;f__Caulobacteraceae;g__;s__	N/A	N/A	N/A	N/A	N/A	N/A	N/A	N/A	N/A	N/A	d__Bacteria;p__Proteobacteria;c__Alphaproteobacteria;o__Caulobacterales;f__Caulobacteraceae;g__;s__	taxonomic novelty determined using RED	N/A	N/A	71.33	11	0.914604	N/A
Healthy root endophyte-38	d__Bacteria;p__Bacteroidota;c__Bacteroidia;o__Sphingobacteriales;f__Sphingobacteriaceae;g__Mucilaginibacter;s__	N/A	N/A	N/A	N/A	N/A	Healthy root endophyte-A_013286565.1	95	d__Bacteria;p__Bacteroidota;c__Bacteroidia;o__Sphingobacteriales;f__Sphingobacteriaceae;g__Mucilaginibacter;s__Mucilaginibacter sp013286565	77.49	0.23	d__Bacteria;p__Bacteroidota;c__Bacteroidia;o__Sphingobacteriales;f__Sphingobacteriaceae;g__Mucilaginibacter;s__	taxonomic classification defined by topology and ANI	N/A	Healthy root endophyte-F_900103125.1, s__Mucilaginibacter sp900103125, 95.0, 77.33, 0.16; Healthy root endophyte-F_007971025.1, s__Mucilaginibacter ginsenosidivorans, 95.0, 77.32, 0.19; Healthy root endophyte-F_900142915.1, s__Mucilaginibacter sp900142915, 95.0, 77.31, 0.16; Healthy root endophyte-F_003208075.1, s__Mucilaginibacter sp003208075, 95.0, 77.31, 0.15; Healthy root endophyte-A_90386691…	69.45	11	0.93769	N/A
Healthy root endophyte-39	d__Bacteria;p__Proteobacteria;c__Alphaproteobacteria;o__Sphingomonadales;f__Sphingomonadaceae;g__Novosphingobium;s__	N/A	N/A	N/A	N/A	N/A	Healthy root endophyte-A_004211435.1	95	d__Bacteria;p__Proteobacteria;c__Alphaproteobacteria;o__Sphingomonadales;f__Sphingomonadaceae;g__Novosphingobium;s__Novosphingobium sp004211435	79.74	0.4	d__Bacteria;p__Proteobacteria;c__Alphaproteobacteria;o__Sphingomonadales;f__Sphingomonadaceae;g__Novosphingobium;s__	taxonomic classification defined by topology and ANI	N/A	Healthy root endophyte-A_014652615.1, s__Novosphingobium arvoryzae, 95.0, 79.81, 0.34; Healthy root endophyte-F_001014975.1, s__Novosphingobium sp002336885, 95.0, 79.6, 0.36; Healthy root endophyte-F_005145025.1, s__Novosphingobium sp005145025, 95.0, 79.59, 0.35; Healthy root endophyte-F_001590965.1, s__Novosphingobium lentum, 95.0, 79.53, 0.39; Healthy root endophyte-A_001725355.1, s__Novosphing…	73.56	11	0.968037	N/A
Healthy root endophyte-4	d__Bacteria;p__Acidobacteriota;c__Holophagae;o__Holophagales;f__Holophagaceae;g__;s__	N/A	N/A	N/A	N/A	N/A	N/A	N/A	N/A	N/A	N/A	d__Bacteria;p__Acidobacteriota;c__Holophagae;o__Holophagales;f__Holophagaceae;g__;s__	taxonomic novelty determined using RED	N/A	N/A	62.48	11	0.858393	N/A
Healthy root endophyte-40	d__Bacteria;p__Proteobacteria;c__Gammaproteobacteria;o__Pseudomonadales;f__Pseudomonadaceae;g__Pseudomonas_E;s__	N/A	N/A	N/A	N/A	N/A	N/A	N/A	N/A	N/A	N/A	d__Bacteria;p__Proteobacteria;c__Gammaproteobacteria;o__Pseudomonadales;f__Pseudomonadaceae;g__Pseudomonas_E;s__	ANI	N/A	Healthy root endophyte-F_000282415.1, s__Pseudomonas_E sp000282415, 95.0, 87.14, 0.62; Healthy root endophyte-F_013359595.1, s__Pseudomonas_E sp013359595, 95.0, 86.66, 0.61; Healthy root endophyte-F_902498195.1, s__Pseudomonas_E fluorescens_BU, 95.0, 86.66, 0.61; Healthy root endophyte-F_009764265.1, s__Pseudomonas_E sp009764265, 95.0, 86.49, 0.58; Healthy root endophyte-F_001984065.1, s__Pseudom…	65.08	11	0.99131	N/A
Healthy root endophyte-6	d__Bacteria;p__Actinobacteriota;c__Actinomycetia;o__Actinomycetales;f__Microbacteriaceae;g__Lysinimonas_A;s__	N/A	N/A	N/A	N/A	N/A	Healthy root endophyte-A_011620705.1	95	d__Bacteria;p__Actinobacteriota;c__Actinomycetia;o__Actinomycetales;f__Microbacteriaceae;g__Lysinimonas_A;s__Lysinimonas_A sp011620705	82.57	0.54	d__Bacteria;p__Actinobacteriota;c__Actinomycetia;o__Actinomycetales;f__Microbacteriaceae;g__Lysinimonas_A;s__	taxonomic classification defined by topology and ANI	N/A	Healthy root endophyte-A_002325245.1, s__Lysinimonas_A sp002325245, 95.0, 79.41, 0.42; Healthy root endophyte-A_014653215.1, s__Lysinimonas_A yzui, 95.0, 79.13, 0.5	72.78	11	0.981109	N/A
Healthy root endophyte-8	d__Bacteria;p__Proteobacteria;c__Alphaproteobacteria;o__Caulobacterales;f__Caulobacteraceae;g__;s__	N/A	N/A	N/A	N/A	N/A	N/A	N/A	N/A	N/A	N/A	d__Bacteria;p__Proteobacteria;c__Alphaproteobacteria;o__Caulobacterales;f__Caulobacteraceae;g__;s__	taxonomic novelty determined using RED	N/A	N/A	55.47	11	0.918044	N/A
Disease rhizosphere soil-1	d__Bacteria;p__Chloroflexota;c__Dehalococcoidia;o__SM23-28-2;f__RBG-16-64-32;g__;s__	N/A	N/A	N/A	N/A	N/A	N/A	N/A	N/A	N/A	N/A	d__Bacteria;p__Chloroflexota;c__Dehalococcoidia;o__SM23-28-2;f__RBG-16-64-32;g__;s__	taxonomic novelty determined using RED	N/A	N/A	83.88	11	0.897927	N/A
Disease rhizosphere soil-11	d__Bacteria;p__Eremiobacterota;c__Eremiobacteria;o__Eremiobacterales;f__;g__;s__	N/A	N/A	N/A	N/A	N/A	N/A	N/A	N/A	N/A	N/A	d__Bacteria;p__Eremiobacterota;c__Eremiobacteria;o__;f__;g__;s__	taxonomic novelty determined using RED	N/A	N/A	58.39	11	0.739774	N/A
Disease rhizosphere soil-12	d__Bacteria;p__Acidobacteriota;c__Acidobacteriae;o__Acidobacteriales;f__Koribacteraceae;g__JABCYV01;s__	N/A	N/A	N/A	N/A	N/A	Healthy root endophyte-A_013290025.1	95	d__Bacteria;p__Acidobacteriota;c__Acidobacteriae;o__Acidobacteriales;f__Koribacteraceae;g__JABCYV01;s__JABCYV01 sp013290025	76.89	0.2	d__Bacteria;p__Acidobacteriota;c__Acidobacteriae;o__Acidobacteriales;f__Koribacteraceae;g__;s__	taxonomic classification defined by topology and ANI	N/A	N/A	73.26	11	0.93242	N/A
Disease rhizosphere soil-13	d__Bacteria;p__Gemmatimonadota;c__Gemmatimonadetes;o__Gemmatimonadales;f__Gemmatimonadaceae;g__AG2;s__	N/A	N/A	N/A	N/A	N/A	Healthy root endophyte-A_003222065.1	95	d__Bacteria;p__Gemmatimonadota;c__Gemmatimonadetes;o__Gemmatimonadales;f__Gemmatimonadaceae;g__AG2;s__AG2 sp003222065	76.17	0.15	d__Bacteria;p__Gemmatimonadota;c__Gemmatimonadetes;o__Gemmatimonadales;f__Gemmatimonadaceae;g__;s__	taxonomic classification defined by topology and ANI	N/A	N/A	58.73	11	0.858151	N/A
Disease rhizosphere soil-14	d__Bacteria;p__Myxococcota;c__Myxococcia;o__Myxococcales;f__Myxococcaceae;g__;s__	N/A	N/A	N/A	N/A	N/A	Healthy root endophyte-A_003818285.1	95	d__Bacteria;p__Myxococcota;c__Myxococcia;o__Myxococcales;f__Myxococcaceae;g__RPRB01;s__RPRB01 sp003818285	76.23	0.12	d__Bacteria;p__Myxococcota;c__Myxococcia;o__Myxococcales;f__Myxococcaceae;g__;s__	taxonomic classification defined by topology and ANI	N/A	N/A	84.12	11	0.827664	N/A
Disease rhizosphere soil-16	d__Bacteria;p__Chloroflexota;c__Ktedonobacteria;o__Ktedonobacterales;f__;g__;s__	N/A	N/A	N/A	N/A	N/A	Healthy root endophyte-A_013815535.1	95	d__Bacteria;p__Chloroflexota;c__Ktedonobacteria;o__Ktedonobacterales;f__JACDHealthy root endophyte-01;g__JACDHealthy root endophyte-01;s__JACDHealthy root endophyte-01 sp013815535	75.59	0.03	d__Bacteria;p__Chloroflexota;c__Ktedonobacteria;o__Ktedonobacterales;f__;g__;s__	taxonomic classification defined by topology and ANI	N/A	N/A	74.33	11	0.68408	N/A
Disease rhizosphere soil-17	d__Bacteria;p__Firmicutes_A;c__Clostridia;o__Clostridiales;f__Clostridiaceae;g__Clostridium;s__	N/A	N/A	N/A	N/A	N/A	Healthy root endophyte-F_002006345.1	95	d__Bacteria;p__Firmicutes_A;c__Clostridia;o__Clostridiales;f__Clostridiaceae;g__Clostridium;s__Clostridium puniceum	88.83	0.66	d__Bacteria;p__Firmicutes_A;c__Clostridia;o__Clostridiales;f__Clostridiaceae;g__Clostridium;s__	taxonomic classification defined by topology and ANI	N/A	Healthy root endophyte-F_009928485.1, s__Clostridium sp009928485, 95.0, 84.2, 0.58; Healthy root endophyte-A_003129525.1, s__Clostridium beijerinckii_D, 95.0, 83.58, 0.6; Healthy root endophyte-F_000340885.1, s__Clostridium saccharoperbutylacetonicum, 95.0, 81.3, 0.5; Healthy root endophyte-F_002029255.1, s__Clostridium chromiireducens, 95.0, 81.27, 0.5; Healthy root endophyte-F_000621745.1, s__C…	91.3	11	0.991581	Genome not assigned to closest species as it falls outside its pre-defined ANI radius
Disease rhizosphere soil-18	d__Bacteria;p__Acidobacteriota;c__Acidobacteriae;o__UBA7541;f__UBA7541;g__QHYU01;s__	N/A	N/A	N/A	N/A	N/A	Healthy root endophyte-A_003224235.1	95	d__Bacteria;p__Acidobacteriota;c__Acidobacteriae;o__UBA7541;f__UBA7541;g__QHYU01;s__QHYU01 sp003224235	88.88	0.73	d__Bacteria;p__Acidobacteriota;c__Acidobacteriae;o__UBA7541;f__UBA7541;g__;s__	taxonomic classification defined by topology and ANI	N/A	N/A	90.01	11	0.95256	Genome not assigned to closest species as it falls outside its pre-defined ANI radius
Disease rhizosphere soil-19	d__Bacteria;p__Proteobacteria;c__Gammaproteobacteria;o__Burkholderiales;f__SG8-39;g__SCHealthy root endophyte--AG-212-J23;s__	N/A	N/A	N/A	N/A	N/A	Healthy root endophyte-A_001644455.1	95	d__Bacteria;p__Proteobacteria;c__Gammaproteobacteria;o__Burkholderiales;f__SG8-39;g__SCHealthy root endophyte--AG-212-J23;s__SCHealthy root endophyte--AG-212-J23 sp001644455	85.46	0.54	d__Bacteria;p__Proteobacteria;c__Gammaproteobacteria;o__Burkholderiales;f__SG8-39;g__SCHealthy root endophyte--AG-212-J23;s__	taxonomic classification defined by topology and ANI	N/A	Healthy root endophyte-A_001772055.1, s__SCHealthy root endophyte--AG-212-J23 sp001772055, 95.0, 81.71, 0.54; Healthy root endophyte-A_005888925.1, s__SCHealthy root endophyte--AG-212-J23 sp005888925, 95.0, 80.88, 0.54; Healthy root endophyte-A_005881595.1, s__SCHealthy root endophyte--AG-212-J23 sp005881595, 95.0, 80.67, 0.57; Healthy root endophyte-A_005883675.1, s__SCHealthy root endophyte--AG…	79.97	11	0.977226	N/A
Disease rhizosphere soil-2	d__Bacteria;p__Nitrospirota;c__Nitrospiria;o__Nitrospirales;f__Nitrospiraceae;g__Nitrospira_C;s__	N/A	N/A	N/A	N/A	N/A	Healthy root endophyte-A_002420105.1	95	d__Bacteria;p__Nitrospirota;c__Nitrospiria;o__Nitrospirales;f__Nitrospiraceae;g__Nitrospira_C;s__Nitrospira_C sp002420105	77.68	0.25	d__Bacteria;p__Nitrospirota;c__Nitrospiria;o__Nitrospirales;f__Nitrospiraceae;g__Nitrospira_C;s__	taxonomic classification defined by topology and ANI	N/A	Healthy root endophyte-A_014055525.1, s__Nitrospira_C sp014055525, 95.0, 77.49, 0.17; Healthy root endophyte-F_900169565.1, s__Nitrospira_C japonica, 95.0, 77.31, 0.2; Healthy root endophyte-F_011405515.1, s__Nitrospira_C sp011405515, 95.0, 76.92, 0.12	89.7	11	0.933615	N/A
Disease rhizosphere soil-20	d__Bacteria;p__Patescibacteria;c__Saccharimonadia;o__Saccharimonadales;f__UBA4665;g__UBA6224;s__	N/A	N/A	N/A	N/A	N/A	Healthy root endophyte-A_002441585.1	95	d__Bacteria;p__Patescibacteria;c__Saccharimonadia;o__Saccharimonadales;f__UBA4665;g__UBA6224;s__UBA6224 sp002441585	76.32	0.06	d__Bacteria;p__Patescibacteria;c__Saccharimonadia;o__Saccharimonadales;f__UBA4665;g__;s__	taxonomic classification defined by topology and ANI	N/A	N/A	55.89	11	0.890385	N/A
Disease rhizosphere soil-22	d__Bacteria;p__CSP1-3;c__CSP1-3;o__CSP1-3;f__13-1-40CM-64-14;g__;s__	N/A	N/A	N/A	N/A	N/A	N/A	N/A	N/A	N/A	N/A	d__Bacteria;p__CSP1-3;c__CSP1-3;o__CSP1-3;f__13-1-40CM-64-14;g__;s__	taxonomic classification fully defined by topology	N/A	N/A	68.87	11	0.817428	N/A
Disease rhizosphere soil-23	d__Bacteria;p__Gemmatimonadota;c__Gemmatimonadetes;o__Gemmatimonadales;f__GWC2-71-9;g__13-1-40CM-70-15;s__	N/A	N/A	N/A	N/A	N/A	Healthy root endophyte-A_003223415.1	95	d__Bacteria;p__Gemmatimonadota;c__Gemmatimonadetes;o__Gemmatimonadales;f__GWC2-71-9;g__13-1-40CM-70-15;s__13-1-40CM-70-15 sp003223415	86.69	0.78	d__Bacteria;p__Gemmatimonadota;c__Gemmatimonadetes;o__Gemmatimonadales;f__GWC2-71-9;g__;s__	taxonomic classification defined by topology and ANI	N/A	N/A	55.37	11	0.961794	Genome not assigned to closest species as it falls outside its pre-defined ANI radius
Disease rhizosphere soil-3	d__Bacteria;p__Proteobacteria;c__Gammaproteobacteria;o__Burkholderiales;f__SG8-39;g__SCHealthy root endophyte--AG-212-J23;s__	N/A	N/A	N/A	N/A	N/A	Healthy root endophyte-A_001644455.1	95	d__Bacteria;p__Proteobacteria;c__Gammaproteobacteria;o__Burkholderiales;f__SG8-39;g__SCHealthy root endophyte--AG-212-J23;s__SCHealthy root endophyte--AG-212-J23 sp001644455	81.43	0.43	d__Bacteria;p__Proteobacteria;c__Gammaproteobacteria;o__Burkholderiales;f__SG8-39;g__SCHealthy root endophyte--AG-212-J23;s__	taxonomic classification defined by topology and ANI	N/A	Healthy root endophyte-A_001772055.1, s__SCHealthy root endophyte--AG-212-J23 sp001772055, 95.0, 82.71, 0.49; Healthy root endophyte-A_005881595.1, s__SCHealthy root endophyte--AG-212-J23 sp005881595, 95.0, 82.3, 0.65; Healthy root endophyte-A_005888925.1, s__SCHealthy root endophyte--AG-212-J23 sp005888925, 95.0, 81.43, 0.58; Healthy root endophyte-A_005883675.1, s__SCHealthy root endophyte--AG-…	74.65	11	0.953846	Genome not assigned to closest species as it falls outside its pre-defined ANI radius
Disease rhizosphere soil-4	d__Bacteria;p__Proteobacteria;c__Gammaproteobacteria;o__Steroidobacterales;f__Steroidobacteraceae;g__13-2-20CM-66-19;s__	N/A	N/A	N/A	N/A	N/A	N/A	N/A	N/A	N/A	N/A	d__Bacteria;p__Proteobacteria;c__Gammaproteobacteria;o__Steroidobacterales;f__Steroidobacteraceae;g__13-2-20CM-66-19;s__	taxonomic classification defined by topology and ANI	N/A	Healthy root endophyte-A_005877965.1, s__13-2-20CM-66-19 sp005877965, 95.0, 90.22, 0.69; Healthy root endophyte-A_005878095.1, s__13-2-20CM-66-19 sp005878095, 95.0, 89.44, 0.84; Healthy root endophyte-A_005878835.1, s__13-2-20CM-66-19 sp005878835, 95.0, 89.28, 0.9; Healthy root endophyte-A_001914695.1, s__13-2-20CM-66-19 sp001914695, 95.0, 83.11, 0.72; Healthy root endophyte-A_003136935.1, s__13-…	74.35	11	0.972895	Genome not assigned to closest species as it falls outside its pre-defined ANI radius
Disease rhizosphere soil-5	d__Bacteria;p__CSP1-3;c__CSP1-3;o__CSP1-3;f__13-1-40CM-64-14;g__13-1-40CM-64-14;s__	N/A	N/A	N/A	N/A	N/A	Healthy root endophyte-A_001917855.1	95	d__Bacteria;p__CSP1-3;c__CSP1-3;o__CSP1-3;f__13-1-40CM-64-14;g__13-1-40CM-64-14;s__13-1-40CM-64-14 sp001917855	88.73	0.69	d__Bacteria;p__CSP1-3;c__CSP1-3;o__CSP1-3;f__13-1-40CM-64-14;g__;s__	taxonomic classification defined by topology and ANI	N/A	N/A	83.3	11	0.974714	Genome not assigned to closest species as it falls outside its pre-defined ANI radius
Disease rhizosphere soil-6	d__Bacteria;p__Dormibacterota;c__Dormibacteria;o__Dormibacterales;f__Dormibacteraceae;g__40CM-4-65-16;s__	N/A	N/A	N/A	N/A	N/A	Healthy root endophyte-A_005880345.1	95	d__Bacteria;p__Dormibacterota;c__Dormibacteria;o__Dormibacterales;f__Dormibacteraceae;g__40CM-4-65-16;s__40CM-4-65-16 sp005880345	79.51	0.49	d__Bacteria;p__Dormibacterota;c__Dormibacteria;o__Dormibacterales;f__Dormibacteraceae;g__40CM-4-65-16;s__	taxonomic classification defined by topology and ANI	N/A	Healthy root endophyte-A_005889135.1, s__40CM-4-65-16 sp005889135, 95.0, 80.28, 0.53; Healthy root endophyte-A_005880795.1, s__40CM-4-65-16 sp005880795, 95.0, 79.88, 0.54; Healthy root endophyte-A_005879675.1, s__40CM-4-65-16 sp005879675, 95.0, 79.87, 0.45; Healthy root endophyte-A_005889495.1, s__40CM-4-65-16 sp005889495, 95.0, 79.72, 0.47; Healthy root endophyte-A_005887685.1, s__40CM-4-65-16 s…	80.64	11	0.949425	N/A
Disease rhizosphere soil-8	d__Bacteria;p__CSP1-3;c__CSP1-3;o__CSP1-3;f__;g__;s__	N/A	N/A	N/A	N/A	N/A	N/A	N/A	N/A	N/A	N/A	d__Bacteria;p__CSP1-3;c__CSP1-3;o__CSP1-3;f__;g__;s__	taxonomic novelty determined using RED	N/A	N/A	62.74	11	0.747874	N/A
Disease rhizosphere soil-9	d__Bacteria;p__Proteobacteria;c__Gammaproteobacteria;o__Burkholderiales;f__Casimicrobiaceae;g__PALSA-1003;s__	N/A	N/A	N/A	N/A	N/A	Healthy root endophyte-A_005882995.1	95	d__Bacteria;p__Proteobacteria;c__Gammaproteobacteria;o__Burkholderiales;f__Casimicrobiaceae;g__PALSA-1003;s__PALSA-1003 sp005882995	78.28	0.39	d__Bacteria;p__Proteobacteria;c__Gammaproteobacteria;o__Burkholderiales;f__Casimicrobiaceae;g__PALSA-1003;s__	taxonomic classification defined by topology and ANI	N/A	Healthy root endophyte-A_005888955.1, s__PALSA-1003 sp005888955, 95.0, 79.09, 0.41; Healthy root endophyte-A_003153475.1, s__PALSA-1003 sp003153475, 95.0, 78.77, 0.4; Healthy root endophyte-A_005883655.1, s__PALSA-1003 sp005883655, 95.0, 78.61, 0.32; Healthy root endophyte-A_005888865.1, s__PALSA-1003 sp005888865, 95.0, 78.48, 0.42; Healthy root endophyte-A_005889025.1, s__PALSA-1003 sp005889025,…	74.17	11	0.93293	N/A
Healthy rhizosphere soil-2	d__Bacteria;p__Planctomycetota;c__Phycisphaerae;o__Phycisphaerales;f__SM1A02;g__;s__	N/A	N/A	N/A	N/A	N/A	Healthy root endophyte-A_013003065.1	95	d__Bacteria;p__Planctomycetota;c__Phycisphaerae;o__Phycisphaerales;f__SM1A02;g__JABDLI01;s__JABDLI01 sp013003065	75.67	0.07	d__Bacteria;p__Planctomycetota;c__Phycisphaerae;o__Phycisphaerales;f__SM1A02;g__;s__	taxonomic classification defined by topology and ANI	N/A	N/A	65.28	11	0.841725	N/A
Healthy rhizosphere soil-3	d__Bacteria;p__Nitrospirota;c__Nitrospiria;o__Nitrospirales;f__Nitrospiraceae;g__2-02-FULL-62-14;s__	N/A	N/A	N/A	N/A	N/A	Healthy root endophyte-A_009692155.1	95	d__Bacteria;p__Nitrospirota;c__Nitrospiria;o__Nitrospirales;f__Nitrospiraceae;g__2-02-FULL-62-14;s__2-02-FULL-62-14 sp009692155	89.21	0.76	d__Bacteria;p__Nitrospirota;c__Nitrospiria;o__Nitrospirales;f__Nitrospiraceae;g__2-02-FULL-62-14;s__	taxonomic classification defined by topology and ANI	N/A	Healthy root endophyte-A_001805245.1, s__2-02-FULL-62-14 sp001805245, 95.0, 83.94, 0.83	87.1	11	0.961555	Genome not assigned to closest species as it falls outside its pre-defined ANI radius
Healthy rhizosphere soil-5	d__Bacteria;p__Methylomirabilota;c__Methylomirabilia;o__Rokubacteriales;f__GWA2-73-35;g__AR37;s__	N/A	N/A	N/A	N/A	N/A	Healthy root endophyte-A_003220345.1	95	d__Bacteria;p__Methylomirabilota;c__Methylomirabilia;o__Rokubacteriales;f__GWA2-73-35;g__AR37;s__AR37 sp003220345	79.01	0.48	d__Bacteria;p__Methylomirabilota;c__Methylomirabilia;o__Rokubacteriales;f__GWA2-73-35;g__;s__	taxonomic classification defined by topology and ANI	N/A	N/A	66.87	11	0.866704	N/A
Healthy rhizosphere soil-6	d__Bacteria;p__Desulfobacterota_B;c__Binatia;o__UBA9968;f__UBA9968;g__2-12-FULL-60-19;s__	N/A	N/A	N/A	N/A	N/A	Healthy root endophyte-A_001798595.1	95	d__Bacteria;p__Desulfobacterota_B;c__Binatia;o__UBA9968;f__UBA9968;g__2-12-FULL-60-19;s__2-12-FULL-60-19 sp001798595	77.9	0.29	d__Bacteria;p__Desulfobacterota_B;c__Binatia;o__UBA9968;f__UBA9968;g__;s__	taxonomic classification defined by topology and ANI	N/A	N/A	84.18	11	0.885022	N/A
Healthy rhizosphere soil-7	d__Bacteria;p__Acidobacteriota;c__Acidobacteriae;o__Acidobacteriales;f__Koribacteraceae;g__;s__	N/A	N/A	N/A	N/A	N/A	N/A	N/A	N/A	N/A	N/A	d__Bacteria;p__Acidobacteriota;c__Acidobacteriae;o__Acidobacteriales;f__Koribacteraceae;g__;s__	taxonomic classification fully defined by topology	N/A	N/A	69.98	11	0.811226	N/A
Healthy rhizosphere soil-8	d__Bacteria;p__Proteobacteria;c__Alphaproteobacteria;o__Rhizobiales;f__Xanthobacteraceae;g__Pseudolabrys;s__	N/A	N/A	N/A	N/A	N/A	N/A	N/A	N/A	N/A	N/A	d__Bacteria;p__Proteobacteria;c__Alphaproteobacteria;o__Rhizobiales;f__Xanthobacteraceae;g__Pseudolabrys;s__	ANI	N/A	Healthy root endophyte-A_003152455.1, s__Pseudolabrys sp003152455, 95.0, 78.33, 0.36; Healthy root endophyte-A_009694265.1, s__Pseudolabrys sp009694265, 95.0, 78.3, 0.33; Healthy root endophyte-A_003133345.1, s__Pseudolabrys sp003133345, 95.0, 78.26, 0.33; Healthy root endophyte-A_903878085.1, s__Pseudolabrys sp903878085, 95.0, 78.2, 0.38; Healthy root endophyte-F_003367395.1, s__Pseudolabrys tai…	75.46	11	0.92881	N/A
Healthy rhizosphere soil-9	d__Bacteria;p__Dormibacterota;c__Dormibacteria;o__Dormibacterales;f__Dormibacteraceae;g__CF-118;s__	N/A	N/A	N/A	N/A	N/A	Healthy root endophyte-A_005879985.1	95	d__Bacteria;p__Dormibacterota;c__Dormibacteria;o__Dormibacterales;f__Dormibacteraceae;g__CF-118;s__CF-118 sp005879985	89.17	0.75	d__Bacteria;p__Dormibacterota;c__Dormibacteria;o__Dormibacterales;f__Dormibacteraceae;g__CF-118;s__	taxonomic classification defined by topology and ANI	N/A	Healthy root endophyte-A_005880525.1, s__CF-118 sp005880525, 95.0, 87.87, 0.66	60.43	11	0.98152	Genome not assigned to closest species as it falls outside its pre-defined ANI radius
